# Supplementary material for: Single-molecule epitranscriptomic analysis of full-length HIV-1 RNAs reveals functional roles of site-specific m6As
Source: Nat Microbiol. 2024 Apr 11;9(5):1340–55. doi: 10.1038/s41564-024-01638-5 (PMC11087264; doi:10.1038/s41564-024-01638-5)
Supplement: Supplementary file 4 — Supplementary Table 1: Primers for IVT control. Supplementary Table 2: m6A oligos and splint. Supplementary Table 3: oligos for carrier RNA. Supplementary Table 4: short-read data. Supplementary Table 5: DRS reads. Supplementary Table 6: Exon combinations. Supplementary Table 7: Machine learning results. Supplementary Table 8: DRS data list. Supplementary Table 9: Oligonucleotides. [file 41564_2024_1638_MOESM4_ESM.xlsx]

## Sheet: Table1_Primers_for_IVT_control
Supplementary Table1 Primers for IVT control
	Name	Forward primer sequence (5’-3’)	Reverse primer sequence (5’-3’)	target area (RNA positions)
Full-length IVT	FL	ATCGATATTTAGGTGACACTATAGTTTGCCTGT ACTGGGTCTC TCT	T(30)GAAGCACTCAAGGCAAGCTTTATTG	positions 1 - 9173
Half-length IVT	F1	ATCGATATTTAGGTGACACTATAGGTTCTACTTACACCAGGAAAGGC	T(10)GCGGCCGCAATCCCTGATGATCTTTGCTTTTCTTCTTG	positions 1 - 87
	F2	ATCGATATTTAGGTGACACTATAGGCGGCCGCATCTTGGCTCACTGCAACCTCTAC	T(10)GAAGCACTCAAGGCAAGCTTTATTG	positions 4588-9173
Short IVT	F3	ATCGATATTTAGGTGACACTATAGAGCAGGAAGA TGGCCAGTAA	T(10)CTAACACTAGGCAAAGGTGG	positions 4088-5088
	F4	ATCGATATTTAGGTGACACTATAGGTTCTACTTACACCAGGAAAGGC	T(10)TGCTATGTCACTTCCCCTTGG	positions 1-1047
	F5	ATCGATATTTAGGTGACACTATAGGGCCTATTGCACCAGGCCAGA	T(10)GTGGAAGCACATTGTACTGAT	positions 998-2547
	F6	ATCGATATTTAGGTGACACTATAGTATAAACAATGAGACACCAGG	T(10)GTACTGGTGAAATTGCTGCCA	positions 2498-4147
	F7	ATCGATATTTAGGTGACACTATAGGCAGCATTAATAAAACCAAAA	T(10)ATTTAACAGCAGTTGAGTTGA	positions 5038-6547
	F8	ATCGATATTTAGGTGACACTATAGAATGTACACATGGAATCAGGC	T(10)GGATCTGTCTCTGTCTCTCT	positions 5498-7997
	F9	ATCGATATTTAGGTGACACTATAG GCCCGAAGGAATAGAAGAAGA	T(10)TTATTATTATTTTAGACAGTC	positions 7948-9173
*SP6 promoter sequence: ATTTAGGTGACACTATAG

## Sheet: Table2_m6A_oligos_and_splint
Supplementary Table2 m6A oligos and splint
	Name	Sequences (5' to 3')
Synthetic m6A RNA oligo	8079 m6A synthetic RNA	TGCCTCTTCAGCTACCACCGCTTGAGAG(m6A)CTTACTCT TGATTGTAACGAGGATTGT
	8975 m6A synthetic RNA	GAACTGCTGACATCGAGCTTGCTACAAGGG(m6A)CTTTCCGCTGGG GACTTTCCAGGGAGGCGTGG CCTGGGCGGGACTGGGGA
	8989 m6A synthetic RNA	GAACTGCTGACATCGAGCTTGCTACAAGGGACTTTCCGCTGGG G(m6A)CTTTCCAGGGAGGCGTGG CCTGGGCGGGACTGGGGA
Splint DNA oligo	8975A/8989A	CGATGTCAGCAGTTCTTGAAGTACTCCGGA

## Sheet: Table3_primers_for_carrier_RNA
Supplementary Table 3 oligos for carrier RNA
PCR primers used for the generation of carrier IVT RNA	Carr_8079 m6A_F	ATCGATATTTAGGTGACACTATAGGCAATGTATGCCCCTCCCAT
	Carr_8079 m6A_R	CAGGCTCCGCAGATCGT
	Carr_8975/8989 m6A_F	ATCGATATTTAGGTGACACTATAGATAGAAGAAGAAGGTGGAGAGAGA
	Carr_8975/8989 m6A_R	TCGATGTCAGCAGTTC
PCR primers used for the generation of m6A-negative control RNA	Cont_8079 m6A_F	ATCGATATTTAGGTGACACTATAGGCGTCAATGACGCTGACGGT
	Cont_8079 m6A_R	GGCTCAGCTCGTCTCATTCT
	Cont_8975/8989 m6A_F	ATCGATATTTAGGTGACACTATAGTGCCTGGCTAGAAGCACAAGA
	Cont_8975/8989 m6A_R	TGACTAAAAGGGTCTGAGGGATC
*SP6 promoter sequence: ATTTAGGTGACACTATAG

## Sheet: Table4_short-read_data
Supplementary Table4 short-read data
	(i) Modification sites	Threshold$	25 common sites##	probability###
	m5C*	value>0.026	1 out of 25	0.375
		value>0.016	2 out of 25	0.281
		value>0.01	4 out of 25	0.172
		value>0.001	8 out of 25	0.064
		value>0 (All)	11 out of 25	0.059
	ac4C+	value>5	5 out of 25	0.025
		value>1	8 out of 25	0.087
		value>0 (All)	13 out of 25	0.057
	(ii) Reader binding sites
	m6A_YTHDF1#	value>5	5 out of 25	0.0044
		value>2	7 out of 25	0.011
		value>0 (All)	14 out of 25	0.1484
	m6A_YTHDF2#	value>5	5 out of 25	0.0004
		value>2	6 out of 25	0.0025
		value>0 (All)	9 out of 25	0.1223
	m6A_YTHDF3#	value>10	4 out 25	0.001
		value>2	7 out of 25	0.0003
		value>0 (All)	10 out of 25	0.0777
	m6A_YTHDC1#	value>0 (All)	4 out of 25	0.0651
	$ Different levels of threshold values from the sequence frequencies in the short-read datasets (ref1-4 below) were used to define m5C and ac4C detected areas (i) and m6A-reader binding areas (ii) to compare with the 25 common sites in this study.
	##Number of common sites that coincide with the m5C and ac4C detected areas (i) and m6A reader binding areas (ii)
	### Probability of such coincidence to occur in random 25 events on the HIV-1 genome
	1. Ringeard, M., Marchand, V., Decroly, E., Motorin, Y. & Bennasser, Y. FTSJ3 is an RNA 2'-O-methyltransferase recruited by HIV to avoid innate immune sensing. Nature 565, 500-504 (2019).
	2. Tsai, K. et al. Acetylation of Cytidine Residues Boosts HIV-1 Gene Expression by Increasing Viral RNA Stability. Cell Host Microbe 28, 306-312.e306 (2020).
	3. Courtney, D.G. et al. Epitranscriptomic Addition of m(5)C to HIV-1 Transcripts Regulates Viral Gene Expression. Cell Host Microbe 26, 217-227 e216 (2019).
	4. Kennedy, E.M. et al. Posttranscriptional m(6)A Editing of HIV-1 mRNAs Enhances Viral Gene Expression. Cell Host Microbe 19, 675-685 (2016).

## Sheet: Table5_DRS_reads
Supplementary Table 5. DRS Reads
Virion HIV-1 RNA	Total sequencing reads	HIV reads	> 8kb HIV
Virion1	144919	73749	1,861 (2.523)
Virion2	133314	72645	458 (0.630)
Virion3	191605	122630	761 (0.621)
Virion4	308977	176871	905 (0.512)
cellular (HEK293T)	Total sequening reads	HIV reads	> 8Kb HIV	CS	PS	US
WT1	143472	1069	99 (9.261)	164	151	82
WT2	869605	5909	403 (6.820)	825	596	334
WT3	1322626	7761	273 (3.518)	1127	718	225
WT4	546099	3604	204 (5.660)	539	332	169
Triple1	1104685	8817	86 (0.975)	1630	466	63
Triple2	1490217	8650	340 (3.931)	2430	917	280
Triple3	959472	5684	151 (2.657)	1442	487	127
A8079G1	1084966	5994	361 (6.023)	1671	737	300
A8079G2	924000	4552	278 (3.009)	774	631	232
A8079G3	622009	2224	85 (1.367)	441	266	76
A8110G	1052675	9357	430 (4.595)	1849	755	339
A8975C1	327033	1898	139 (7.323)	530	235	117
A8975C2	919225	4838	331 (3.601)	908	611	276
A8975C3	896837	4803	169 (1.884)	762	415	132
A8989T1	677010	5230	278 (4.106)	1340	504	241
A8989T2	926320	4803	379 (4.091)	885	627	321
A8989T3	963652	4448	179 (1.858)	695	390	143

## Sheet: Table6_Exon_combinations
Supplementary Table 6. Exon Combinations
		WT1	WT2	WT3	WT4	Triple1	Triple2	Triple3	A8079G1	A8079G2	A8079G3	A8975C1	A8975C2	A8975C3	A8989T1	A8989T2	A8989T3	A8110G	WT-A	WT-B	WT-C	WT-D	WT-E	WT-F	WT-G	WT-H
D1A1bD2A2D3A5	Env/vpu	0	0	0	0	1	0	0	0	0	0	0	0	0	0	0	0	0	0	0	0	0	0	0	0	0
D1A1D2A2D3A4a	Env/vpu	0	0	1	1	1	2	0	0	0	0	1	1	0	1	1	0	1	1	1	0	0	0	0	0	0
D1A1D2A4b	Env/vpu	0	1	3	0	0	3	4	0	0	2	1	1	1	2	1	0	2	0	2	0	0	0	2	0	0
D1A1D2A5a	Env/vpu	0	0	1	0	0	2	1	1	2	0	0	0	0	0	1	0	0	0	1	0	0	0	0	0	0
D1A4c	Env/vpu	0	0	2	2	0	1	0	3	0	1	0	0	0	2	0	0	0	2	1	0	0	1	0	0	0
D1cA1bD2A5	Env/vpu	0	1	2	0	0	1	2	3	2	0	0	1	0	0	0	0	0	1	1	1	0	0	0	0	0
D1cA1D2A5	Env/vpu	0	2	1	1	1	3	1	1	2	0	0	0	1	0	0	0	0	2	2	0	0	0	0	0	0
D1cA2D3A5	Env/vpu	0	1	1	0	0	0	1	0	1	0	0	0	0	0	0	0	1	1	1	0	0	0	0	0	0
D1A2D3A4a	Env/vpu	0	0	2	2	3	3	2	2	2	1	1	0	0	1	1	0	0	0	2	1	0	0	0	0	0
D1A2D3A5a	Env/vpu	1	0	0	1	1	0	0	2	0	0	0	0	1	0	0	0	2	1	0	1	0	0	0	0	0
D1cA1D2A5a	Env/vpu	0	0	0	0	0	0	0	1	0	0	0	0	0	0	0	0	0	0	0	0	0	0	0	0	0
D1cA1bD2A2D3A5	Env/vpu	0	0	0	0	0	1	0	2	0	0	1	0	0	0	0	0	0	0	0	0	0	0	0	0	0
D1cA1D2A2D3A4b	Env/vpu	0	0	0	0	0	0	0	1	0	0	0	0	0	0	0	0	0	0	0	0	0	0	0	0	0
D1cA1D2A2D3A5	Env/vpu	0	0	0	1	0	2	0	1	0	0	1	1	0	1	0	0	0	0	0	0	0	0	0	0	0
D1A1D2A2D3A5a	Env/vpu	0	0	0	0	0	0	0	2	1	0	0	1	0	0	0	0	0	0	0	0	0	0	0	0	0
D1A1D2A2D3A4b	Env/vpu	0	0	0	0	0	1	0	0	0	0	1	1	0	0	0	1	0	0	0	0	0	0	0	0	0
D1A5c	Env/vpu	0	0	0	0	1	0	0	0	0	0	0	0	0	0	0	0	0	0	0	0	0	0	0	0	0
D1cA5c	Env/vpu	0	1	0	0	1	2	0	0	0	0	0	1	0	1	0	0	0	0	0	0	0	0	0	0	0
D1A1bD2A5	Env/vpu	0	0	0	0	0	0	0	0	0	0	0	0	1	0	0	0	0	0	0	0	0	0	0	0	0
D1A1D2A2D3A5c	Env/vpu	0	1	0	0	0	0	0	0	0	0	0	0	0	0	0	0	0	0	0	0	0	0	0	1	0
D1A1D2bA2D3A5	Env/vpu	0	0	0	0	2	0	0	0	0	1	0	0	0	0	0	0	2	0	0	0	0	0	0	0	0
D1cA1bD2bA2D3A5	Env/vpu	0	0	0	0	0	0	0	0	0	0	0	1	0	0	0	0	0	0	0	0	0	0	0	0	0
D1A2D3A4c	Env/vpu	0	0	1	0	0	0	0	0	0	0	0	0	0	0	0	0	0	0	0	0	0	0	0	0	1
D1cA4a	Env/vpu	0	0	0	0	0	1	0	0	0	0	0	0	0	1	0	0	0	0	0	0	0	0	0	0	0
D1A2D3A5c	Env/vpu	0	0	0	0	0	0	0	0	0	0	0	0	0	0	1	0	0	0	0	0	0	0	0	0	0
D1cA1D2bA5	Env/vpu	0	0	0	0	0	0	0	0	0	0	0	0	0	0	0	0	1	0	0	0	0	0	0	0	0
D1cA1bD2bA5	Env/vpu	0	0	0	0	1	0	0	0	0	0	0	0	0	0	0	0	0	0	0	0	0	0	0	0	0
D1A5	Env/vpu1	69	290	314	162	173	356	199	306	258	103	84	236	146	219	234	137	314	181	266	63	58	69	76	10	20
D1A2D3A4b	Env/vpu10	0	0	9	2	1	9	3	1	4	0	1	1	4	1	0	3	4	2	3	3	1	0	1	0	0
D1A1D2A2D3A5	Env/vpu13	2	10	10	4	4	17	4	6	7	3	5	5	3	3	4	3	11	8	5	2	3	3	1	0	1
D1A5a	Env/vpu17	4	10	12	4	7	6	5	7	5	4	3	5	6	3	2	1	11	4	9	3	3	3	3	1	2
D1cA4b	Env/vpu18	0	4	1	0	2	3	1	1	0	1	1	0	0	1	2	0	2	2	0	1	0	1	0	1	0
D1cA5	Env/vpu19	1	10	22	11	9	26	13	17	15	3	8	14	14	11	13	5	16	7	12	4	1	5	5	1	3
D1A4b	Env/vpu2	8	13	21	5	9	15	20	19	9	6	7	10	12	15	12	8	21	15	11	2	2	2	4	1	6
D1A4a	Env/vpu3	1	8	17	5	13	10	7	13	7	8	5	12	6	9	12	6	14	15	5	3	0	3	2	1	0
D1A1D2A5	Env/vpu5	5	20	36	5	24	38	17	35	21	16	5	19	14	21	9	5	22	28	17	1	4	3	3	0	6
D1A2D3A5	Env/vpu9	5	37	38	15	27	41	27	41	28	13	13	39	23	31	32	26	64	25	31	7	6	9	4	3	0
D1A1bD2A5D4A7	Nef	1	0	2	0	6	6	1	2	0	1	0	1	1	1	2	1	1	2	0	0	0	0	0	0	0
D1A1D2A2D3A5aD4A7	Nef	0	0	0	0	0	1	2	1	1	1	1	0	1	0	1	1	1	0	0	0	0	0	0	0	0
D1A1D2A2D3A5D4aA7	Nef	0	0	1	0	1	2	0	1	0	1	0	0	1	0	0	0	2	0	1	0	0	0	0	0	0
D1A1D2A2D3A5D4bA7	Nef	0	1	0	0	2	1	0	0	0	0	0	0	0	0	0	0	0	1	0	0	0	0	0	0	0
D1A1D2A5aD4A7	Nef	0	2	1	0	5	0	0	4	2	0	0	3	2	1	3	0	1	2	0	0	0	0	0	0	0
D1A1D2A5D4aA7	Nef	0	1	2	1	4	3	6	3	1	1	5	1	2	3	1	2	4	1	0	0	0	0	1	0	0
D1A1D2A5D4bA7	Nef	1	0	0	0	0	3	0	1	1	0	1	1	0	0	1	1	1	1	0	0	0	0	0	0	0
D1A2D3A5aD4A7	Nef	0	3	3	0	4	3	3	2	1	0	2	3	2	2	0	3	2	1	3	0	0	1	0	0	0
D1A5cD4A7	Nef	0	1	0	1	0	1	1	0	0	1	0	2	1	1	0	0	1	0	0	1	0	1	0	0	0
D1cA1bD2A2D3A5D4A7	Nef	0	1	4	0	3	3	3	5	2	3	1	1	3	2	3	1	6	2	2	1	0	0	0	0	0
D1cA1bD2A5aD4A7	Nef	0	0	0	1	0	1	1	1	1	0	0	0	0	0	0	1	0	0	1	0	0	0	0	0	0
D1cA1bD2A5D4A7	Nef	0	4	2	3	7	9	6	8	3	1	6	7	5	6	7	5	14	3	4	0	0	0	1	0	0
D1cA1bD2A5D4aA7	Nef	0	0	0	0	0	2	0	1	0	0	0	0	0	0	0	0	0	0	0	0	0	0	0	0	0
D1cA1D2A2D3A5D4A7	Nef	0	1	2	2	9	8	6	3	6	0	1	2	3	2	3	0	7	0	1	1	0	0	0	0	0
D1cA1D2A5D4A7	Nef	2	6	3	2	5	15	6	7	3	2	3	1	6	8	2	1	6	2	5	0	2	1	1	0	0
D1cA2D3A5D4A7	Nef	1	0	2	1	3	2	0	0	3	1	2	0	0	1	2	3	0	3	0	1	0	0	0	0	0
D1cA5D4aA7	Nef	0	2	1	0	1	0	2	1	0	0	0	1	1	1	1	0	1	1	0	0	0	0	1	0	0
D1A5aD4bA7	Nef	0	0	0	0	0	0	0	1	0	0	0	0	0	0	0	0	0	0	0	0	0	0	0	0	0
D1A1bD2A5D4bA7	Nef	0	0	0	0	0	0	0	1	0	0	0	0	0	0	0	0	0	0	0	0	0	0	0	0	0
D1cA1D2A5D4bA7	Nef	0	1	0	0	0	0	0	1	0	0	0	0	0	0	0	0	0	1	0	0	0	0	0	0	0
D1A2D3A5D4bA7	Nef	0	0	0	2	0	1	1	1	1	0	1	0	0	2	1	0	1	0	1	1	0	0	0	0	0
D1cA1D2A2D3A5D4bA7	Nef	0	0	0	0	0	0	0	1	0	0	0	0	0	0	0	0	0	0	0	0	0	0	0	0	0
D1A1D2A2D3A5cD4A7	Nef	0	0	0	0	0	0	0	1	0	0	0	0	0	0	0	0	0	0	0	0	0	0	0	0	0
D1A1bD2A2D3A5D4A7	Nef	0	3	0	0	1	3	0	1	0	0	0	0	1	2	0	0	2	2	1	0	0	0	0	0	0
D1A5cD4aA7	Nef	0	0	0	0	0	0	0	0	0	0	1	0	0	0	0	0	0	0	0	0	0	0	0	0	0
D1A5aD4aA7	Nef	0	0	0	0	0	0	0	0	0	0	0	0	0	0	0	0	1	0	0	0	0	0	0	0	0
D1cA1bD2A2D3A5D4aA7	Nef	0	0	1	1	0	0	0	0	0	0	0	0	0	0	0	0	1	0	0	0	0	0	1	0	0
D1cA1bD2bA5D4A7	Nef	0	1	0	0	0	0	0	0	0	0	0	0	0	0	0	0	0	0	1	0	0	0	0	0	0
D1A1D2A5cD4A7	Nef	0	0	0	0	1	0	0	0	0	0	0	0	0	1	0	0	0	0	0	0	0	0	0	0	0
D1cA1D2A2D3A5aD4A7	Nef	0	0	0	0	0	0	0	0	0	0	0	0	0	0	0	0	1	0	0	0	0	0	0	0	0
D1cA1D2A5aD4A7	Nef	0	0	0	0	0	0	0	0	0	1	0	0	0	0	0	0	0	0	0	0	0	0	0	0	0
D1cA1D2bA5D4A7	Nef	0	0	1	0	1	0	1	0	0	0	0	0	0	0	0	0	1	1	0	0	0	0	0	0	0
D1cA1bD2bA2D3A5D4A7	Nef	0	0	0	0	0	1	0	0	0	0	0	0	0	0	0	0	1	0	0	0	0	0	0	0	0
D1cA1D2bA2D3A5D4A7	Nef	0	0	0	0	0	1	0	0	0	0	0	0	0	0	0	0	0	0	0	0	0	0	0	0	0
D1cA1bD2A5D4bA7	Nef	0	0	0	1	0	0	0	0	0	0	0	0	0	0	0	0	0	1	0	0	0	0	0	0	0
D1A1D2A2D3A5aD4bA7	Nef	0	0	1	0	0	0	0	0	0	0	0	0	0	0	0	0	0	0	0	0	0	0	0	0	0
D1cA1D2A2D3A5D4aA7	Nef	0	0	0	0	1	0	0	0	0	0	0	0	0	0	0	0	0	0	0	0	0	0	0	0	0
D1A1bD2A5aD4A7	Nef	0	0	0	0	1	0	0	0	0	0	0	0	0	0	0	0	0	0	0	0	0	0	0	0	0
D1A7	Nef1	1	9	7	8	5	7	6	8	8	2	3	6	1	3	4	13	12	9	6	3	0	2	1	0	0
D1cA5D4A7	Nef12	8	24	23	13	41	54	36	35	10	5	18	21	14	32	19	11	46	25	15	2	2	4	2	0	2
D1A5D4aA7	Nef13	0	9	12	6	16	24	13	14	5	3	5	7	7	8	4	3	19	10	11	1	0	1	2	0	0
D1A2D3A5D4aA7	Nef14	1	2	2	0	0	3	3	1	1	0	1	1	0	1	2	0	5	1	1	1	0	1	0	0	0
D1cA5cD4A7	Nef16	0	0	0	0	3	3	0	0	1	0	0	0	1	0	0	0	2	0	0	0	0	0	0	0	0
D1A5D4bA7	Nef17	0	0	2	1	6	5	1	3	2	1	3	3	0	4	6	1	6	2	1	0	0	0	0	0	0
D1A5D4A7	Nef2	64	313	454	218	638	970	612	709	304	163	215	353	314	567	327	269	764	271	301	56	55	64	72	11	24
D1A1D2A5D4A7	Nef3	22	71	101	44	175	232	132	167	66	52	48	90	62	132	86	61	160	61	58	18	15	18	15	5	5
D1A2D3A5D4A7	Nef4	12	58	93	40	120	222	130	151	59	29	40	61	58	102	57	58	161	51	55	12	8	15	14	2	5
D1A1D2A2D3A5D4A7	Nef5	5	16	38	17	67	104	47	55	29	7	13	33	23	50	28	19	71	23	19	5	2	5	1	1	4
D1A5aD4A7	Nef9	0	9	10	5	26	27	15	17	7	4	4	10	5	13	7	4	22	10	6	1	0	2	1	0	1
D1A1D2A2D3A4cD4A7	Rev	0	0	1	0	0	0	0	1	0	0	0	1	0	0	1	0	0	0	0	0	0	0	0	0	0
D1A1D2A4cD4A7	Rev	0	1	0	0	0	1	0	1	0	0	0	0	0	0	0	0	1	0	0	0	0	0	0	0	0
D1A2D3A4bD4bA7	Rev	0	0	0	0	0	0	0	1	0	0	0	0	0	0	0	0	0	0	0	0	0	0	0	0	0
D1A4aD4aA7	Rev	0	1	2	0	3	1	0	2	1	1	0	3	1	1	1	3	0	1	2	0	0	0	0	0	0
D1A4aD4bA7	Rev	0	0	1	0	0	0	1	0	0	0	0	0	0	0	0	0	1	0	0	0	0	0	0	0	0
D1A4bD4aA7	Rev	0	0	2	0	1	0	3	1	1	1	1	7	0	0	1	0	3	0	0	1	0	0	0	0	1
D1A4bD4bA7	Rev	0	1	0	0	0	0	1	0	0	0	0	0	0	2	2	2	0	0	0	0	0	0	0	0	0
D1A4cD4aA7	Rev	0	0	0	0	0	0	0	0	0	1	0	0	0	0	0	0	1	0	0	0	0	0	0	0	0
D1cA1bD2A2D3A4aD4A7	Rev	0	0	0	0	0	0	0	0	0	0	1	0	0	0	0	0	0	0	0	0	0	0	0	0	0
D1cA1bD2A2D3A4bD4A7	Rev	0	0	0	0	1	0	0	1	0	0	0	0	0	0	0	0	2	0	0	0	0	0	0	0	0
D1cA1bD2A4aD4A7	Rev	0	0	0	0	1	1	0	0	0	0	0	0	0	0	0	0	0	0	0	0	0	0	0	0	0
D1cA1bD2A4bD4A7	Rev	0	0	0	0	0	0	2	0	0	0	0	0	0	1	1	0	2	0	0	0	0	0	0	0	0
D1cA1D2A2D3A4bD4A7	Rev	0	0	0	0	1	1	0	0	0	0	0	0	0	1	1	0	0	0	0	0	0	0	0	0	0
D1cA1D2A4bD4A7	Rev	0	0	0	0	1	1	0	1	0	0	0	0	0	0	0	0	1	0	0	0	0	0	0	0	0
D1cA4aD4A7	Rev	1	1	0	0	3	1	2	2	1	0	0	1	1	1	2	1	3	1	0	0	0	0	0	0	0
D1cA4cD4A7	Rev	0	0	0	0	0	0	1	0	1	0	0	0	0	2	0	0	4	0	0	0	0	0	0	0	0
D1cA1D2A4aD4A7	Rev	0	0	0	0	0	1	0	2	0	1	0	0	0	0	1	0	0	0	0	0	0	0	0	0	0
D1cA1bD2bA4bD4A7	Rev	0	0	0	0	0	0	0	1	0	0	0	0	0	0	0	0	0	0	0	0	0	0	0	0	0
D1A1D2bA4cD4A7	Rev	0	0	0	0	0	0	0	1	0	0	0	0	0	0	0	0	0	0	0	0	0	0	0	0	0
D1cA1D2bA4bD4A7	Rev	0	0	0	0	0	0	0	1	0	0	0	0	0	0	0	0	0	0	0	0	0	0	0	0	0
D1A1D2A4aD4aA7	Rev	0	0	0	0	0	0	0	1	0	0	0	0	0	0	0	0	0	0	0	0	0	0	0	0	0
D1A1bD2A2D3A4bD4A7	Rev	0	0	0	1	0	0	0	1	0	0	0	0	0	0	0	0	0	0	0	0	0	0	0	0	0
D1cA1D2A2D3A4aD4A7	Rev	0	0	0	0	2	1	0	0	0	0	1	0	1	0	0	0	1	0	0	0	0	0	0	0	0
D1cA4bD4bA7	Rev	0	0	0	0	0	0	0	0	0	1	0	0	0	0	0	0	0	0	0	0	0	0	0	0	0
D1A1D2bA4bD4A7	Rev	0	1	1	0	0	2	0	0	0	0	0	0	0	0	0	0	0	0	2	0	0	0	0	0	0
D1A2D3A4bD4aA7	Rev	0	0	1	0	1	0	2	0	0	0	0	1	0	0	3	1	0	0	1	0	0	0	0	0	0
D1A2D3A4aD4aA7	Rev	0	0	0	1	0	0	0	0	0	0	0	0	0	0	0	0	0	1	0	0	0	0	0	0	0
D1A1D2bA2D3A4aD4A7	Rev	0	0	0	0	0	0	1	0	0	0	0	0	1	0	0	0	0	0	0	0	0	0	0	0	0
D1cA2D3A4aD4A7	Rev	0	0	0	0	0	1	0	0	0	0	0	0	1	0	0	0	0	0	0	0	0	0	0	0	0
D1A2D3A4aD4bA7	Rev	0	0	0	0	0	1	0	0	0	0	0	0	0	0	0	0	0	0	0	0	0	0	0	0	0
D1cA1bD2A2D3A4cD4A7	Rev	0	0	0	0	0	0	0	0	0	0	0	0	1	0	0	0	1	0	0	0	0	0	0	0	0
D1cA2D3A4bD4A7	Rev	0	0	0	0	0	0	0	0	0	0	0	0	0	1	0	0	1	0	0	0	0	0	0	0	0
D1A1bD2A4bD4A7	Rev	0	0	0	0	0	0	0	0	0	0	0	0	0	0	0	0	1	0	0	0	0	0	0	0	0
D1A1D2A2D3A4cD4aA7	Rev	0	0	0	1	0	0	0	0	0	0	0	0	0	0	0	0	0	1	0	0	0	0	0	0	0
D1A1D2A2D3A4bD4aA7	Rev	0	0	0	0	1	0	0	0	0	0	0	0	0	0	0	0	0	0	0	0	0	0	0	0	0
D1cA4bD4aA7	Rev	0	1	0	0	1	0	0	0	1	0	0	0	0	0	0	0	0	0	1	0	0	0	0	0	0
D1A1D2A4bD4aA7	Rev	0	0	0	0	1	1	0	0	0	0	0	1	0	0	0	0	0	0	0	0	0	0	0	0	0
D1A1D2A4cD4bA7	Rev	0	0	0	0	0	0	0	0	0	0	0	0	0	0	0	0	1	0	0	0	0	0	0	0	0
D1A1D2A2D3A4aD4bA7	Rev	0	0	0	0	0	0	0	0	0	0	0	0	0	0	0	0	1	0	0	0	0	0	0	0	0
D1cA1D2A2D3A4bD4aA7	Rev	0	0	0	0	0	0	0	0	0	0	0	0	0	0	0	0	1	0	0	0	0	0	0	0	0
D1A1D2bA2D3A4bD4A7	Rev	0	0	0	0	0	0	0	0	0	0	0	0	0	0	0	1	1	0	0	0	0	0	0	0	0
D1A1D2A4cD4aA7	Rev	0	0	0	0	0	1	0	0	0	0	0	0	0	0	0	0	0	0	0	0	0	0	0	0	0
D1cA1bD2bA2D3A4aD4aA7	Rev	0	0	0	0	0	1	0	0	0	0	0	0	0	0	0	0	0	0	0	0	0	0	0	0	0
D1A4bD4A7	Rev1	9	46	56	31	72	115	70	72	35	24	23	26	34	54	43	29	79	37	40	7	7	14	8	2	2
D1A1D2A2D3A4bD4A7	Rev10	0	5	2	4	7	15	4	5	6	3	2	5	3	7	2	2	8	3	3	0	2	1	0	1	0
D1A1D2A2D3A4aD4A7	Rev11	0	4	2	3	5	7	5	9	4	1	2	2	3	6	5	4	9	4	2	0	0	1	0	0	0
D1cA4bD4A7	Rev13	0	3	5	1	6	12	7	6	1	2	2	4	4	4	6	2	5	3	1	0	1	0	0	0	0
D1A4aD4A7	Rev2	5	50	62	34	69	137	74	90	45	34	30	55	41	74	60	38	101	46	40	14	3	6	13	2	0
D1A4cD4A7	Rev3	0	6	8	1	4	9	11	10	3	1	2	3	1	5	5	5	12	2	3	3	1	1	1	0	1
D1A1D2A4bD4A7	Rev4	2	10	7	5	9	12	8	11	2	3	4	7	6	10	4	4	12	6	7	1	1	3	2	0	0
D1A1D2A4aD4A7	Rev5	0	4	5	2	5	8	3	0	2	1	4	1	1	4	2	5	7	2	5	0	0	2	0	0	1
D1A2D3A4bD4A7	Rev7	1	9	8	3	16	23	12	12	5	7	5	11	11	11	10	10	15	4	6	2	0	1	0	0	1
D1A2D3A4aD4A7	Rev8	2	10	15	1	11	17	9	11	7	6	6	13	10	11	8	10	11	8	11	3	1	1	1	1	0
D1A2D3A4cD4A7	Rev9	0	1	3	1	0	2	0	0	1	0	0	1	0	1	1	1	0	1	0	1	1	2	0	0	0
D1A1D2A3D4bA7	sORF	0	0	0	0	0	0	2	0	1	0	0	0	0	0	1	0	0	0	0	0	0	0	0	0	0
D1cA1bD2bA3D4A7	sORF	0	1	0	0	0	1	0	0	1	0	0	0	0	0	1	0	0	0	0	0	0	0	1	0	0
D1cA1bD2A3D4aA7	sORF	0	0	0	0	0	1	1	0	0	0	0	0	0	0	0	0	0	0	0	0	0	0	0	0	0
D1A1bD2bA3D4A7	sORF	0	0	0	0	0	0	0	0	0	0	0	0	0	0	1	0	0	0	0	0	0	0	0	0	0
D1A1bD2A2D3A3D4A7	sORF	0	0	0	0	0	0	0	0	0	1	0	0	0	0	0	0	0	0	0	0	0	0	0	0	0
D1A1bD2bA2D3A3D4A7	sORF	0	0	0	0	0	0	0	0	0	0	0	1	0	0	0	0	0	0	0	0	0	0	0	0	0
D1A1D2bA3D4A7	sORF1	0	3	3	3	6	4	5	6	1	2	4	5	2	3	3	0	6	4	5	0	0	0	0	0	0
D1A1D2bA2D3A3D4A7	sORF3	0	2	0	0	1	4	1	1	0	1	1	0	0	1	2	1	2	0	0	0	0	0	0	0	1
D1A1bD2A3D4A7	Tat	0	0	0	0	1	4	0	0	0	2	0	3	1	4	1	0	2	0	0	0	0	0	0	0	0
D1A1D2A2D3A3	Tat	0	1	0	0	0	0	0	2	0	0	0	1	0	0	0	0	0	0	0	0	0	0	0	0	1
D1A1D2A3D4aA7	Tat	0	0	4	0	2	2	0	0	0	1	1	0	0	2	2	2	4	1	3	0	0	0	0	0	0
D1A3D4aA7	Tat	0	1	0	0	1	0	1	1	0	1	1	0	3	3	1	0	1	0	0	0	0	0	0	0	0
D1cA1bD2A2D3A3D4A7	Tat	0	0	0	0	1	2	0	1	0	0	0	0	0	0	0	0	0	0	0	0	0	0	0	0	0
D1cA1bD2A3	Tat	0	0	0	0	0	1	0	1	1	0	0	0	0	0	0	0	0	0	0	0	0	0	0	0	0
D1cA1bD2A3D4A7	Tat	1	2	4	2	11	12	1	2	8	1	1	2	5	4	2	2	4	1	5	0	0	0	0	1	0
D1cA1D2A2D3A3D4A7	Tat	0	0	0	0	0	1	1	0	0	0	0	0	0	1	0	0	1	0	0	0	0	0	0	0	0
D1cA1D2A3D4A7	Tat	0	3	1	0	7	10	4	1	6	1	2	1	3	7	2	1	6	0	0	0	0	2	1	0	0
D1cA3D4aA7	Tat	0	1	0	0	0	0	0	0	0	0	0	0	0	0	0	0	1	0	0	0	0	0	0	0	0
D1cA1D2A3	Tat	0	0	0	0	0	1	0	1	0	0	0	0	0	0	0	0	0	0	0	0	0	0	0	0	0
D1A1D2bA3D4bA7	Tat	0	0	0	0	0	0	0	1	0	0	0	0	0	0	0	0	0	0	0	0	0	0	0	0	0
D1cA2D3A3D4A7	Tat	1	0	0	0	0	1	1	1	0	0	0	0	0	0	1	0	0	1	0	0	0	0	0	0	0
D1cA1bD2A2D3A3D4bA7	Tat	0	0	0	0	1	0	0	0	0	0	0	0	0	0	0	0	0	0	0	0	0	0	0	0	0
D1A3D4bA7	Tat	0	0	0	1	0	0	0	0	0	0	0	1	0	0	0	0	1	0	1	0	0	0	0	0	0
D1A1D2A2D3A3D4bA7	Tat	0	0	1	0	0	0	0	0	0	0	0	0	0	0	0	0	0	0	0	0	0	0	0	0	0
D1cA1D2A2D3A3	Tat	0	0	0	0	0	0	0	0	1	0	0	0	0	0	1	0	0	0	0	0	0	0	0	0	0
D1cA1bD2bA3	Tat	0	0	0	0	0	0	0	0	0	0	0	0	0	0	1	0	0	0	0	0	0	0	0	0	0
D1A3D4A7	Tat1	6	37	42	19	71	91	49	58	47	27	19	49	38	48	44	44	64	32	33	5	9	8	2	2	1
D1A1D2A3D4A7	Tat2	12	38	66	28	108	141	90	97	48	25	30	60	42	82	59	35	92	37	31	12	12	4	13	2	3
D1A2D3A3D4A7	Tat3	1	7	9	6	11	18	7	11	9	8	4	10	2	7	5	10	13	6	8	2	0	0	2	0	1
D1A1D2A2D3A3D4A7	Tat4	0	6	7	4	12	12	7	4	5	0	3	4	4	7	6	2	9	4	5	1	2	0	0	1	0
D1A3	Tat5	1	2	6	3	8	10	12	11	14	8	3	8	3	6	10	7	9	7	4	0	0	1	0	0	0
D1A1D2A3	Tat6	1	0	2	0	2	6	5	4	5	2	1	3	1	2	4	1	2	1	1	1	0	0	0	0	0
D1A2D3A3	Tat7	0	0	0	1	0	2	0	0	1	0	2	0	0	0	1	1	0	0	1	0	0	0	0	0	0
D1cA3D4A7	Tat9	0	0	1	0	0	4	0	1	0	1	0	1	3	0	0	1	2	1	0	0	0	0	0	0	0
D1A2D4aA7	Vif	0	1	0	0	0	0	0	2	0	0	1	0	2	0	2	0	3	1	0	0	0	0	0	0	0
D1cA2	Vif	0	2	1	0	1	2	0	3	4	0	2	1	2	1	1	1	2	2	0	0	0	0	1	0	0
D1cA1D4A7	Vif	0	2	1	1	0	1	0	1	0	0	0	1	0	0	0	1	1	0	0	0	0	0	0	0	0
D1cA1bD4A7	Vif	0	0	1	0	0	0	0	1	0	0	0	0	2	0	0	1	0	0	0	0	0	0	0	0	0
D1A1D4A7	Vif1	0	12	17	13	12	8	5	7	1	1	1	2	7	3	9	6	6	0	1	0	0	0	0	0	0
D1A1	Vif2	31	97	110	52	100	181	79	127	132	47	45	119	71	102	155	99	136	75	89	22	13	19	24	2	5
D1cA1b	Vif3	2	9	7	2	1	12	4	6	8	2	1	9	4	4	9	3	2	3	3	2	1	0	3	0	2
D1cA1	Vif4	2	3	3	2	3	14	8	7	6	0	2	2	3	3	4	3	8	2	5	0	0	0	0	0	1
D1A1b	Vif5	0	1	0	0	1	5	1	0	0	1	1	1	1	3	3	1	2	0	0	0	0	0	0	0	0
D1cA1D2A2	Vpr	0	1	1	0	1	3	1	1	1	1	0	0	0	0	2	0	0	1	0	0	0	0	1	0	0
D1A1D2bA2D4A7	Vpr	0	2	1	0	0	4	1	1	0	0	0	3	1	0	1	0	1	0	0	0	0	0	0	1	0
D1cA1D2A2D4A7	Vpr	0	0	1	0	0	0	0	0	1	0	1	0	0	0	0	0	0	0	0	0	0	0	0	0	0
D1cA2D4A7	Vpr	0	0	0	0	1	0	1	0	0	0	0	0	0	0	0	0	1	0	0	0	0	0	0	0	0
D1A1D2A2D4aA7	Vpr	1	0	0	0	0	0	0	0	0	0	0	0	0	1	0	0	0	0	1	0	0	0	0	0	0
D1cA1bD2A2	Vpr	0	0	1	1	2	2	0	0	1	0	0	1	0	0	0	0	0	0	1	0	0	1	0	0	0
D1cA1bD2bA2	Vpr	0	0	0	0	0	0	0	0	1	0	0	0	0	0	0	0	1	0	0	0	0	0	0	0	0
D1cA1D2bA2	Vpr	0	0	0	0	0	0	0	0	0	1	0	0	0	0	0	0	0	0	0	0	0	0	0	0	0
D1cA1bD2A2D4A7	Vpr	0	0	0	0	0	0	0	0	0	0	0	1	0	1	0	0	0	0	0	0	0	0	0	0	0
D1A2D4A7	Vpr1	4	6	14	3	8	14	9	16	11	1	4	12	10	18	14	11	15	10	4	1	1	0	3	0	0
D1A1D2A2D4A7	Vpr2	0	8	5	3	3	6	6	8	0	2	0	2	5	7	3	3	6	1	4	0	0	1	1	0	0
D1A2	Vpr3	14	60	80	35	49	103	52	95	81	39	32	102	84	54	103	69	94	49	50	5	10	14	19	3	11
D1A1D2A2	Vpr4	4	11	13	5	17	32	18	14	14	4	8	15	14	6	8	10	11	11	12	1	0	1	5	1	0

## Sheet: Table7_Machine_Learning_results
Supplementary Table 7. Machine Learning Results
Model	Positions used (N-4 to N+1)*	Fishers method context	FPR# on training data	FNR# on training data	classifier coefficients	classifier intercept
model8079	8075-8080	0	0.108	0.109	[-0.34547949 -0.9208782 -1.93695271 -1.30223125 -0.66057939 -0.03071902]	[2.06536949]
		1	0.094	0.148	[-0.30059425 -0.56109914 -1.02882857 -1.29539713 0.08516563 -0.06038227]	[1.10136398]
		2	0.094	0.184	[-0.0764392 -0.92098764 -0.43570788 -0.78910634 -0.97088957 0.68224554]	[0.81887978]
		3	0.139	0.216	[-0.7696027 -0.13909294 -0.95252318 0.32474452 -0.60357557 -0.21745879]	[0.90747915]
model8975	8971-8976	0	0.084	0.124	[ 0.01279125 0.23676612 -1.93662577 -1.13772503 -0.28855367 -0.09328539]	[1.18534546]
		1	0.128	0.161	[ 0.41592349 -0.8218785 -0.3194929 -1.37820747 0.33391088 -0.15158181]	[0.77005448]
		2	0.164	0.184	[-0.02226465 -0.68633807 -0.435002 0.56962933 -1.81408067 0.54067394]	[0.78735257]
		3	0.208	0.198	[-0.70564875 -0.10194616 -0.01225604 -0.09776846 0.00592736 -1.01551456]	[0.92225047]
model8989	8985-8990	0	0.084	0.089	[ 0.41953861 -0.75628093 -1.58554783 -1.0435726 -0.99120439 0.0201099 ]	[1.38899581]
		1	0.092	0.135	[-0.01021205 -0.65235574 -0.54534129 -1.20571864 -0.2582533 -0.02786829]	[0.97999771]
		2	0.096	0.143	[-0.56861778 -0.07634834 -0.37723463 -0.71284867 -1.05275114 0.49154814]	[0.86721279]
		3	0.116	0.161	[-0.49890472 -0.94775776 0.32350379 0.30426882 -1.88678832 0.54988244]	[0.87282687]
* Putative m6A site = N0
# FPR = False positive rate = {negative control reads labeled as m6A modified} / {negative control reads}; FNR = False negative rate = {m6A positive control reads labeled as unmodified} / {m6A positive control reads}

## Sheet: Table8_DRS_data_list
Supplementary Table 8. DRS data list
	Data	Total read #	Usage	Note
Control IVT	IVT full-length	5411	Tombo-MSC canonical control for WT viruses -- full-length analysis	canonical control (full-length)
	IVT full-length subreads	1450	IVT control (baseline control) for Tombo-MSC analysis -- full-length analysis	Baseline noise detection (full-length)
	IVT F1 & F2	54100	Tombo-MSC canonical control for WT viruses -- machine learning	canonical control (half-length)
	IVT F1 & F2 subreads	7083	impact of IVT lengths	half-length
	IVT F3-F9	39494	impact of IVT lengths	1-2Kb lengths
Mutant IVT	MutIVT	11000	Tombo-MSC canonical control for all mutant viruses	Mutations: A8079G, A8110G, A8975C,A8989T,A8034G,A8717G,A9097C,C9120T
	MutIVT subreads	1000	IVT control (baseline control) for Tombo-MSC analysis -- site confirmation	Mutations: A8079G, A8110G, A8975C,A8989T,A8034G,A8717G,A9097C,C9120T
Virion	Virion1	144919	virion RNA analysis	Standard prodedures (trial-1)
	Virion2	133314	virion RNA analysis	Multiplex RT DRS with 111 oliogs_1st
	Virion3	191605	virion RNA analysis	Multiplex RT DRS with 111 oliogs_2nd
	Virion4	308977	virion RNA analysis	Multiplex RT DRS with 111 oliogs_3rd
	ALKBH5 trmt	165729	ALKBH5 treated virion RNA analysis	ALKBH5 treated virion DRS
cellular (HEK293T)	Conventional	611416	Control for the Multiplexed RT procedure
	WT1	143472	viral and cellular RNA analysis	cellular RNA from WT HIV-1 producing cells
	WT2	869605	viral and cellular RNA analysis	cellular RNA from WT HIV-1 producing cells
	WT3	1322626	viral and cellular RNA analysis	cellular RNA from WT HIV-1 producing cells
	WT4	546099	viral and cellular RNA analysis	cellular RNA from WT HIV-1 producing cells
	Triple1	1104685	viral and cellular RNA analysis	cellular RNA from triple mutant HIV-1 producing cells
	Triple2	1490217	viral and cellular RNA analysis	cellular RNA from triple mutant HIV-1 producing cells
	Triple3	959472	viral and cellular RNA analysis	cellular RNA from triple mutant HIV-1 producing cells
	A8079G	1084966	RNA modification site confirmation/ viral and cellular RNA analysis	cellular RNA from A8079G HIV-1 producing cells
	A8079G2	924000	RNA modification site confirmation/ viral and cellular RNA analysis	cellular RNA from A8079G HIV-1 producing cells
	A8079G3	622009	RNA modification site confirmation/ viral and cellular RNA analysis	cellular RNA from A8079G HIV-1 producing cells
	A8110G	1052675	RNA modification site confirmation/ viral and cellular RNA analysis	cellular RNA from A8110G HIV-1 producing cells
	A8975C	327033	RNA modification site confirmation/ viral and cellular RNA analysis	cellular RNA from A8975C HIV-1 producing cells
	A8975C2	919225	RNA modification site confirmation/ viral and cellular RNA analysis	cellular RNA from A8975C HIV-1 producing cells
	A8975C3	896837	RNA modification site confirmation/ viral and cellular RNA analysis	cellular RNA from A8975C HIV-1 producing cells
	A8989T	677010	RNA modification site confirmation/ viral and cellular RNA analysis	cellular RNA from A8989T HIV-1 producing cells
	A8989T2	926320	RNA modification site confirmation/ viral and cellular RNA analysis	cellular RNA from A8989T HIV-1 producing cells
	A8989T3	963652	RNA modification site confirmation/ viral and cellular RNA analysis	cellular RNA from A8989T HIV-1 producing cells
m6A oligo standard	8079MOD	709	Positive training data set for 8079 m6A model	Positive training data set for 8079 m6A model
	8975MOD	532	Positive training data set for 8975 m6A model	Positive training data set for 8975 m6A model
	8989MOD	967	Positive training data set for 8989 m6A model	Positive training data set for 8989 m6A model
	8079UNM	685	Negative training data set for 8079 m6A model	Negative training data set for 8079 m6A model
	8975UNM	8118	Negative training data set for 8975 m6A model	Negative training data set for 8975 m6A model
	8989UNM	10679	Negative training data set for 8989 m6A model	Negative training data set for 8989 m6A model

## Sheet: Table9_Oligonucleotides
Supplementary Table 9. Oligonucleotides
	All primers are ordered from IDT except 5'FAM probe is from Thermofisher Scientific
Purpose	Name	Sequence (5'-3')
Primers for multiplex RT and LC-MS/MS sample preparation	NL520R	TAAGCAGTGGGTTCCCTAGT
(Name based on HIV-1 pNL4-3 positions)	NL590R	GAGGGATCTCTAGTTACCAG
	NL660R	CTTTCAAGTCCCTGTTCGGG
	NL780R	TCTAGCCTCCGCTAGTCAAA
	NL870R	TTTCTTTCCCCCTGGCCTTA
	NL930R	AAAGGCCAGGATTAACTGCG
	NL1010R	TCTTCTGATCCTGTCTGAAG
	NL1097R	TTATCTAAGGCTTCCTTGGTGTC
	NL1160R	TTTCCTGTGTCAGCTGCTGC
	NL1240R	TTCTAGGTGATATGGCCTGA
	NL1290R	TTCTGGGCTGAAAGCCTTCT
	NL1380R	GGCTGCTTGATGTCCCCCCA
	NL1460R	GCAATAGGCCCTGCATGCAC
	NL1550R	GGATTATGTGTCATCCATCC
	NL1640R	TCCAGAATGCTGGTAGGGCT
	NL1720R	GTGAAGCTTGCTCGGCTCTT
	NL1820R	TCTAGTGTCGCTCCTGGTCC
	NL1910R	GCTGGATTTGTTACTTGGCT
	NL2010R	GGCCCTGCAATTTTTGGCTA
	NL2120R	CTTCCCTTGTGGGAAGGCCA
	NL2210R	TGAGAGGGAGTTGTTGTCTC
	NL2280R	GGGGTCGCTGCCAAAGAGTG
	NL2370R	CTGGCAAATTCATTTCTTCT
	NL2470R	CCTATAGCTTTATGTCCGCA
	NL2550R	GAAAATTTAAAGTGCAGCCA
	NL2610R	CTTTTGGGCCATCCATTCCT
	NL2710R	ATTGTATGGATTTTCAGGCC
	NL2800R	GAACTTCCCAGAAATCTTGA
	NL2890R	GCATCGCCCACATCCAGTAC
	NL2980R	TATCTAATCCCTGGTGTCTC
	NL3090R	AGATGACTATGTCTGGATTT
	NL3180R	TCAACAGATGTTGTCTCAGT
	NL3270R	CTGTCCATTTATCAGGATGG
	NL3350R	TGCCCAATTCAATTTTCCCA
	NL3420R	CTGTTAGTGCTTTGGTTCCC
	NL3500R	CACTCCATGTACCGGTTCTTTTAG
	NL3570R	TTTGATATGTCCATTGGCCT
	NL3660R	CCTCTGTTAATTGTTTCACA
	NL3760R	TCTGTCCACCATGCTTCCCA
	NL3840R	GTACCATAACTTCACTAAGG
	NL3890R	ATTGGCTGCCCCATCTACAT
	NL3940R	CCGTTAGGGGGACAACTTTT
	NL4060R	CCCAATGCATATTGTGAGTC
	NL4170R	CTTTGTGTGCTGGTACCCAT
	NL4250R	CTTATCTATTCCATCTAAAA
	NL4320R	CAGGTGGTAGGTTAAAATCA
	NL4400R	GCTACAGTCTACTTGTCCAT
	NL4500R	CTGGAATTACTTCTGCTTCT
	NL4600R	GTACTGGTGAAATTGCTGCC
	NL4680R	TTACTCCTTGACTTTGGGGATTG
	NL4760R	TTGTACTGCTGTCTTAAGAT
	NL4850R	GTCTGTTGCTATTATGTCTA
	NL4920R	TGCTGTCCCTGTAATAAACC
	NL4990R	CTCATCCTGTCTACTTGCCA
	NL5030R	GATCTTTGCTTTTCTTCTTGGCACTACT
	NL5180R	GTACTTTCATAGTGATGTCT
	NL5270R	CTTTCTCCTGTATGCAGACC
	NL5360R	ATTAGTTGGTCTGCTAGGTC
	NL5440R	CACACCTAGGACTAACTATA
	NL5540R	CTAACACTAGGCAAAGGTGG
	NL5610R	ATTCATTGTATGGCTCCCTCTG
	NL5720R	CCAAGTATCCCCGTAAGTTT
	NL5820R	TCCTCTGTCGAGTAACGCCT
	NL5880R	CTGACTTCCTGGATGCTTCC
	NL5940R	ACAAACTTGGCAATGAAAGC
	NL6020R	GTCTGACTGTTCTGATGAGC
	NL6130R	ATGATTACTATGGACCACAC
	NL6214R	TGTCTTCTGCTCTTTCTATTAGTCTA
	NL6300R	ATCATCAATATCCCAAGGAG
	NL6400R	TGCTTTAGCATCTGATGCAC
	NL6510R	TTCCACATGTTAAAATTTTCTGTCACATT
	NL6590R	GGGTTAATTTTACACATGGC
	NL6660R	ATTCTCCCGCTACTACTATT
	NL6740R	CATATTCTTTCTGCACCTTA
	NL6800R	AACTTATCAACCTATAGCTG
	NL6880R	ACCAGCCGGGGCACAATAAT
	NL6950R	GTACTGTGCTGACATTTGTA
	NL7020R	TCTTCTTCTGCTAGACTGCC
	NL7112R	TGGGTCTTGTACAATTAATTTCTACAGA
	NL7200R	GCTTGTCTCATATTTCCTAT
	NL7310R	CTGAGGATTGCTTAAAGATT
	NL7370R	TACAGTAGAAAAATTCCCCT
	NL7440R	TCAGTGTTATTTGACCCTTC
	NL7500R	TCCTGCCACATGTTTATAAA
	NL7580R	TTGTTAATAGCAGCCCAGTA
	NL7660R	TTCACTTCTCCAATTGTCCC
	NL7740R	TCTCTCTGCACCACTCTTCT
	NL7820R	TCATTGACGCTGCGCCCATA
	NL7910R	ACAGATGCTGTTGCGCCTCA
	NL7970R	ATCTTTCCACAGCCAGGATT
	NL8040R	GGCACAGCAGTGGTGCAAAT
	NL8120R	TAATTTCTCTGTCCCACTCC
	NL8180R	TCTTTTCTTGCTGGTTTTGC
	NL8380R	TGGGAGGTGGGTCTGAAACG
	NL8450R	TGGATCTGTCTCTGTCTCTC
	NL8520R	TGGTAGCTGAAGAGGCACAG
	NL8600R	AATATTTGAGGGCTTCCCAC
	NL8680R	TACTGCTATGGCTGTGGCAT
	NL8750R	TTCTAGGTATGTGGCGAATA
	NL8810R	ACTTTTTGACCACTTGCCAC
	NL8894R	TACTTGTGATTGCTCCATGTTTTTCTAGG
	NL8980R	TCTTCCTCCTCTTGTGCTTC
	NL9050R	GCTAAGATCTACAGCTGCCT
	NL9140R	TTGTGTGTGGTAGATCCACA
	NL9220R	AGCTTGTAGCACCATCCAAA
	NL9290R	CACAGGGTGTAACAAGCTGG
	NL9360R	GAAATGCTAGGCGGCTGTCA
	NL9530R	CCAGTACAGGCAAAAAGCAG
	NL9600R	AGGCTTAAGCAGTGGGTTCC
	NL9660R	ACCAGAGTCACACAACAGAC
Primer used for target enrichment for LC-MS/MS	8975/8989 target site	/5'biosg/GCUACAAGGGACUUUCCGCUGGGGACUUUCCAGGGAG
