# Supplementary material for: Single-molecule epitranscriptomic analysis of full-length HIV-1 RNAs reveals functional roles of site-specific m6As
Source: Nat Microbiol. 2024 Apr 11;9(5):1340–55. doi: 10.1038/s41564-024-01638-5 (PMC11087264; doi:10.1038/s41564-024-01638-5)
Supplement: Supplementary file 5 — Processed sequence data for figure. [file 41564_2024_1638_MOESM5_ESM.xlsx]

## Sheet: Fig1C
	Nucleotide positions	1	2	3	4	5	6	7	8	9	10	11	12	13	14	15	16	17	18	19	20	21	22	23	24	25	26	27	28	29	30	31	32	33	34	35	36	37	38	39	40	41	42	43	44	45	46	47	48
Read coverage	Full-length HIV-1 Virion (3,985 reads)	1	1	1	1	1	1	1	2	5	12	32	91	158	681	1459	2021	2061	2138	2400	2445	2472	2473	2435	2409	2471	2515	2461	2539	2505	2538	2474	1916	2465	2535	2488	2491	1393	1382	2092	2433	2222	2541	2559	2596	2578	2542	2203	2419
	Baseline control: HIV-1 IVT RNA (1,450 reads)	0	0	1	1	1	1	2	2	11	34	181	632	648	772	802	834	835	833	867	874	875	876	862	846	870	875	874	879	864	878	844	657	841	879	869	873	504	504	794	825	810	880	880	890	893	885	789	846
	Canonical control: HIV-1 IVT RNA (5,451 reads)	0	0	0	3	7	10	13	18	38	150	683	2319	2397	2820	2898	3046	3052	3077	3187	3196	3200	3199	3152	3101	3173	3207	3188	3218	3167	3217	3135	2484	3107	3206	3169	3177	1837	1836	2859	2982	2954	3215	3225	3256	3243	3166	2895	3084
Tombo-MSC d-value	HIV-1 Virion RNA (noise removed) - Tombo-MSC	0	0	0	0	0	0	0	0	0	0	0	0	0.1003	0.2362	0.4315	0.0051	0.0956	0.0189	0.024	0.0473	0.0303	0.0427	0.0696	0.0481	0.043	0.0026	0	0	0.0059	0.0346	0.0285	0.0163	0.003	0.0036	0	0.0316	0.043	0.0421	0.0269	0.017	0	0	0	0	0	0.0167	0.0172	0.0094
odd ratio	HIV-1 Virion RNA (noise removed) - Eligos2	0	0	0	0	0	0	0	0	0	0	0	0	0	0.314544	0	0.322495	0	0.286372	2.5484	0	0.484216	0	0.537177	1.23416	0	1.6295	0.573305	0	0.616834	0.730134	0.764691	0.522488	0	1.60119	1.3531	1.13342	1.11488	1.61921	0.563525	1.17636	0.826086	0	0	0	0	1.31824	1.2036	1.31933
ABS(logit LOR score)	HIV-1 VIrion RNA - Nanocompore)	0	0	0	0	0	0	0	0	0	0	0	0	0	0	0	0.445003	0.84409	0	0.272731	0	0.730013	0	0	0	0	0.558263	0	0	0.726899	0	0	0.218845	0.223405	0.644878	0.370675	0	0	0	0	0.274024	0	0	0	0	0.328972	0	0	0.251319
DRACH																		X																															X
[truncated: 5,000 more columns]
