# Supplementary material for: Single-molecule epitranscriptomic analysis of full-length HIV-1 RNAs reveals functional roles of site-specific m6As
Source: Nat Microbiol. 2024 Apr 11;9(5):1340–55. doi: 10.1038/s41564-024-01638-5 (PMC11087264; doi:10.1038/s41564-024-01638-5)
Supplement: Supplementary file 6 — Processed sequence data for figure. [file 41564_2024_1638_MOESM6_ESM.xlsx]

## Sheet: Fig2a
	Nucleotide positions	7800	7801	7802	7803	7804	7805	7806	7807	7808	7809	7810	7811	7812	7813	7814	7815	7816	7817	7818	7819	7820	7821	7822	7823	7824	7825	7826	7827	7828	7829	7830	7831	7832	7833	7834	7835	7836	7837	7838	7839	7840	7841	7842	7843	7844	7845	7846	7847
Tombo-MSC d-value	PBS treated	0	0	0	0	0	0	0	0	0.0791109	0.0982205	0.0767568	0	0	0	0.0143026	0	0.0345373	0.0232403	0.0233731	0	0	0.00392775	0.0151058	0.0331327	0	0	0	0.020785	0.0262118	0.0162831	0	0	0	0	0.0120603	0.0118595	0	0	0.0187747	0.00753296	0	0	0	0.0071696	0	0	0	0
	ALKBH5 treated	0	0	0	0.0154035	0	0.00495021	0.0111733	0	0.021329	0.0391243	0.0335495	0	0	0	0.00897659	0	0.0357827	0.0259743	0.0311519	0.00574137	0	0	0	0.0115802	0	0	0	0	0.00624223	0	0.00454807	0	0	0	0.00217414	0.0119973	0.0543479	0.0296627	0.0456125	0	0	0	0	0	0	0.0219183	0.0287066	0.0324902
DRACH
[truncated: 1,323 more columns]

## Sheet: Fig2b
(i)
A8079G
Nucleotide positions	8072	8073	8074	8075	8076	8077	8078	8079	8080	8081	8082	8083	8084
Virion	0.091917	0.0905255	0.095994	0.171417	0.329114	0.399169	0.274323	0.145833	0.159822	0.120684	0.107393	0.0456817	0.0581132
ALKBH5 treated	0.0796	0.0916	0.0714	0.115	0.0985	0.0789	0.0378	0.0618	0.1342	0.1332	0.12	0.0603	0.0637
IVT	0.0774451	0.0764981	0.0893281	0.109351	0.106478	0.0888	0.0752977	0.0681723	0.113669	0.099278	0.0966232	0.0577762	0.0760741
A8110G
Nucleotide positions	8102	8103	8104	8105	8106	8107	8108	8109	8110	8111	8112	8113	8114
Virion	0.061343	0.0854326	0.11152	0.161077	0.174089	0.132365	0.114275	0.119378	0.130625	0.0760963	0.0984297	0.0824742	0.0792453
ALKBH5 treated	0.0752	0.1085	0.1394	0.1818	0.168	0.1593	0.128	0.1349	0.1298	0.0872	0.0857	0.0878	0.0892
IVT	0.102437	0.09375	0.0988395	0.109706	0.0947767	0.086758	0.0696864	0.0715495	0.0662917	0.117063	0.122685	0.144462	0.105941
A8975C
Nucleotide positions	8967	8968	8969	8970	8971	8972	8973	8974	8975	8976	8977	8978	8979
Virion	0.0465038	0.0564516	0.0740871	0.119754	0.138306	0.353642	0.45654	0.442724	0.181047	0.0715926	0.0674476	0.0592834	0.0720993
ALKBH5 treated	0.0694	0.08	0.0776	0.0901	0.104	0.166	0.1964	0.1934	0.1016	0.0612	0.0711	0.0504	0.0653
IVT	0.0523358	0.0571225	0.0637129	0.0656168	0.0597744	0.0740472	0.085188	0.0815011	0.0866693	0.0701366	0.0652254	0.0643132	0.0766526
A8989T
Nucleotide positions	8981	8982	8983	8984	8985	8986	8987	8988	8989	8990	8991	8992	8993
Virion	0.0796236	0.0764222	0.083911	0.109748	0.102056	0.117906	0.147829	0.149571	0.0732283	0.0674663	0.0760793	0.128463	0.174092
ALKBH5 treated	0.0791	0.0639	0.0915	0.1052	0.1057	0.0986	0.1303	0.1537	0.0977	0.0744	0.0497	0.1039	0.1723
IVT	0.0868897	0.0839311	0.0917364	0.0934645	0.0818822	0.0785359	0.0744398	0.0841014	0.0897538	0.0626424	0.0500188	0.100251	0.132479
(ii)
A8079G
Nucleotide positions	8072	8073	8074	8075	8076	8077	8078	8079	8080	8081	8082	8083	8084
Mutant	0.0698	0.0841	0.0997	0.0769	0.0649	0.0932	0.0857	0.1065	0.1364	0.1382	0.1195	0.0539	0.0761
MutIVT	0.076	0.0732	0.0741	0.1178	0.1077	0.0852	0.0371	0.114	0.1663	0.1708	0.1053	0.056	0.0675
A8110G
Nucleotide positions	8102	8103	8104	8105	8106	8107	8108	8109	8110	8111	8112	8113	8114
Mutant	0.1163	0.0838	0.0573	0.0734	0.0606	0.0758	0.1039	0.077	0.0716	0.0387	0.0363	0.0533	0.0556
MutIVT	0.0939	0.08	0.0578	0.0877	0.0833	0.1006	0.0921	0.0666	0.0457	0.0367	0.0393	0.0622	0.0687
A8975C
Nucleotide positions	8967	8968	8969	8970	8971	8972	8973	8974	8975	8976	8977	8978	8979
Mutant	0.0599	0.0821	0.109	0.1229	0.0954	0.0587	0.0279	0.0123	0.0109	0.0195	0.0234	0.0348	0.0404
MutIVT	0.0786	0.0817	0.0816	0.0937	0.0764	0.062	0.0443	0.0376	0.0437	0.0637	0.0668	0.0719	0.0732
A8989T
Nucleotide positions	8981	8982	8983	8984	8985	8986	8987	8988	8989	8990	8991	8992	8993
Mutant	0.1127	0.106	0.1174	0.1078	0.0873	0.049	0.0464	0.0505	0.042	0.0604	0.1156	0.1758	0.2165
MutIVT	0.0672	0.1071	0.1233	0.1397	0.1204	0.1086	0.1091	0.1046	0.0728	0.0679	0.0717	0.099	0.1313
