# Supplementary material for: Single-molecule epitranscriptomic analysis of full-length HIV-1 RNAs reveals functional roles of site-specific m6As
Source: Nat Microbiol. 2024 Apr 11;9(5):1340–55. doi: 10.1038/s41564-024-01638-5 (PMC11087264; doi:10.1038/s41564-024-01638-5)
Supplement: Supplementary file 7 — Statistical source data for figure. [file 41564_2024_1638_MOESM7_ESM.xlsx]

## Sheet: Fig3b-f
Fig. 3b	Western Blot Gag p24
	WT	Triple		WT	A8079G	A8975C		WT	A8989T
	0.895	0.18		0.824	1.079	1.026		0.943	0.871
	1.04	0.606		1.025	0.971	1.104		1.066	0.994
	1.065	0.414		1.15	1.032	0.906		0.991	0.744
Fig. 3c	Western Blot gp 41
	WT	Triple		WT	A8079	A8975C		WT	A8989T
	0.803	0.607187		1.261	1.33942	1.0123		1.11629	0.968672
	1.118	0.545837		0.83	1.00418	0.623854		0.977326	0.941146
	1.078	0.393727		0.909	1.56383	0.877179		0.905738	0.976522
	Western Blot Vif
	WT	Triple		WT	A8079	A8975C		WT	A8989T
	1.01	0.553861		1.153	1.43229	1.10274		1.20846	1.88168
	1.003	0.751054		0.882	1.13269	0.9407		0.841727	2.03441
	0.987	0.600039		0.965	1.24747	1.29926		0.950004	1.56115
Fig. 3d	US/Total
	WT	Triple		WT	A8079	A8975C		WT	A8989T
	1.02251	0.7927		1.01512	0.865784	1.02457		0.866817	1.05192
	1.01126	0.7139		0.996219	0.962193	1.03403		1.10609	1.16253
	0.966229	0.6428		0.988658	0.971645	0.831758		1.02709	0.963883
Fig. 3e	p24 ELISA
	WT	Triple		WT	A8079G	A8975C		WT	A8989T
	1.095	0.772843		1.292	1.084	0.786		0.971911	0.79
	1.053	0.694162		0.877	0.866	0.751		1.00068	0.965
	0.852	0.780457		0.831	0.813	0.813		1.02739	0.898
Fig. 3f	Infectivity
	WT	Triple		WT	A8079G	A8975C	HI		WT	A8989T
	0.921	0.342972		1.167	1.00833	1.78333	0.05		1.036	1.213
	1.096	0.369872		0.958	1.00833	1.56667	0.0483333		0.846	1.106
	0.982	0.356422		0.875	0.891667	1.4	0.0416667		1.121	1.213
