# Supplementary material for: Single-molecule epitranscriptomic analysis of full-length HIV-1 RNAs reveals functional roles of site-specific m6As
Source: Nat Microbiol. 2024 Apr 11;9(5):1340–55. doi: 10.1038/s41564-024-01638-5 (PMC11087264; doi:10.1038/s41564-024-01638-5)
Supplement: Supplementary file 8 — Statistical source data and processed sequence data for figure. [file 41564_2024_1638_MOESM8_ESM.xlsx]

## Sheet: Fig4a
Read coverage
Nucleotide positions	1	2	3	4	5	6	7	8	9	10	11	12	13	14	15	16	17	18	19	20	21	22	23	24	25	26	27	28	29	30	31	32	33	34	35	36	37	38	39	40	41	42	43	44	45	46	47	48	49
WT (avg, n=4)	0.000346008	0.000346008	0.000692016	0.000692016	0.00105697	0.00165363	0.00176794	0.00247891	0.004396	0.01918	0.029013	0.0712949	0.0914529	0.211343	0.679097	0.779265	0.787203	0.833177	0.884678	0.898647	0.901773	0.900681	0.887716	0.867698	0.891474	0.901989	0.890059	0.907363	0.890338	0.907395	0.895117	0.73209	0.88843	0.9027	0.889907	0.89375	0.51976	0.517021	0.774956	0.849261	0.821864	0.909774	0.907731	0.918802	0.914429	0.908458	0.807241	0.879121	0.853383
Triple (avg, n=3)	0	8.726e-05	8.726e-05	0.00017452	0.000328841	0.000328841	0.000328841	0.000620216	0.00254716	0.0164634	0.0244626	0.0686919	0.0872267	0.221816	0.693003	0.781337	0.787893	0.822147	0.872583	0.884834	0.886528	0.886402	0.874344	0.858417	0.87782	0.887012	0.878073	0.89419	0.881881	0.894492	0.878579	0.716483	0.872186	0.895873	0.884865	0.885939	0.504207	0.49975	0.762024	0.839241	0.805638	0.897192	0.896856	0.908319	0.905246	0.89657	0.800926	0.858537	0.824733
A8079G (avg, n=3)	0	0	0	0.000895102	0.0010119	0.00112869	0.00132037	0.00174564	0.00337184	0.0180511	0.0289154	0.0731735	0.0910749	0.217688	0.714565	0.800875	0.809285	0.851402	0.890962	0.90245	0.90377	0.902672	0.893168	0.880398	0.897787	0.906055	0.898024	0.911563	0.901062	0.912904	0.900646	0.739171	0.886962	0.908584	0.896605	0.890756	0.509131	0.511061	0.777891	0.853643	0.826646	0.913456	0.915055	0.920665	0.919273	0.91236	0.826667	0.885462	0.856054
A8975C (avg, n=3)	0.000352175	0.000352175	0.000352175	0.00124511	0.00124511	0.0014212	0.0014212	0.00159728	0.00331749	0.0181491	0.0257175	0.0693435	0.0888346	0.230497	0.702522	0.790843	0.800902	0.839574	0.88014	0.893228	0.894908	0.893	0.883844	0.873657	0.881426	0.894985	0.884582	0.90296	0.890008	0.903846	0.888136	0.748247	0.887353	0.902269	0.892868	0.890443	0.532487	0.533877	0.778191	0.83554	0.813368	0.904869	0.90663	0.916148	0.914317	0.90444	0.812325	0.873113	0.847459
A8989T (avg, n=3)	0.000151446	0.000322738	0.000322738	0.000750243	0.000750243	0.00199307	0.00229596	0.00302636	0.010388	0.0246467	0.0490546	0.0872137	0.140247	0.367534	0.728586	0.793369	0.817317	0.86965	0.903671	0.911863	0.913594	0.910131	0.897976	0.895477	0.910643	0.911653	0.911181	0.922037	0.914494	0.919147	0.854858	0.796832	0.906669	0.919018	0.913089	0.792276	0.545931	0.62387	0.81207	0.850881	0.861858	0.924924	0.928584	0.934926	0.927161	0.886886	0.841616	0.884728	0.887025
Full-length recovery rates
US	Conventional	Multiplex RT
Rep1	0.0185185	0.481481
Rep2		0.375
Rep3		0.291819
Rep4		0.342412
PS	Conventional	Multiplex RT
Rep1	0.0681063	0.381546
Rep2		0.328017
Rep3		0.306748
Rep4		0.289336
CS	Conventional	Multiplex RT
Rep1	0.309176	0.579125
Rep2		0.553137
Rep3		0.526838
Rep4		0.541544
[truncated: 5,000 more columns]

## Sheet: Fig4c
(i) CS (~2 Kb)
	Densitometry (WT)	DRS
Vif1	0.03726	0.03081
Vpr1	0.05106	0.00711
Tat3	0.10381	0.01422
Tat2	0.05957	0.06635
Tat1	0.08092	0.04502
Nef5	0.09219	0.04028
Nef4	0.1361	0.09479
Nef3	0.12305	0.10427
Rev2	0.07464	0.08057
Nef2	0.24139	0.51659
(ii) PS (~4 Kb)
	Densitometry (WT)	DRS
Vif2	0.10727	0.2296
Vpr3	0.14496	0.103704
Env/vpu9	0.0810427	0.037037
Env/vpu5	0.0787242	0.037037
Env/vpu2	0.166398	0.0592593
Env/vpu1	0.299707	0.5111

## Sheet: Fig4d
(i) Total HIV-1 RNA
	WT	Triple	A8079G	A8975C	A8989T
Rep1	0.745093	0.798146	0.55246	0.58037	0.772514
Rep2	0.679504	0.580452	0.492641	0.526313	0.553912
Rep3	0.586787	0.592409	0.357551	0.535549	0.461577
Rep4	0.659954
(ii) Fraction of US
	WT	Triple	A8079G	A8975C	A8989T
Rep1	19.5704	2.7535	10.5116	12.5806	10.9496
Rep2	17.8038	7.32984	13.341	14.58	16.4954
Rep3	10.2881	5.87963	9.00474	9.53069	10.9915
Rep4	15.6627
(iii) Spliced RNA
	WT	Triple	A8079G	A8975C	A8989T
Rep1	75.179	91.6084	84.3728	82.2581	83.7801
Rep2	75.7463	87.6178	80.7936	80.243	77.6978
Rep3	84.3621	89.3056	83.7678	84.9819	83.3974
Rep4	79.7961
(iv) CS Spliced RNA
	WT	Triple	A8079G	A8975C	A8989T
Rep1	52.0635	77.7672	69.3937	69.281	72.6681
Rep2	58.0577	72.6023	55.089	59.7762	58.5317
Rep3	61.084	74.7538	62.3762	64.7409	64.0553
Rep4	62.6016
(v) Donor and acceptor usage
% of usage vs. WT							Raw number count
Donor	WT	Triple	A8079G	A8975C	A8989T		Donor	WT	Triple	A8079G	A8975C	A8989T
D1	1	1.11133	1.04579	1.02704	1.02783		D1	4317	7133	4414	3355	4347
D1c	1	1.28835	1.03001	1.10748	0.9848		D1c	284	544	286	238	274
D2	1	1.44258	1.16078	1.11381	1.09149		D2	808	1733	917	681	864
D2b	1	1.25177	1.2501	1.32153	0.964034		D2b	36	67	44	36	34
D3	1	1.32214	1.06285	1.06283	1.06071		D3	613	1205	637	493	637
D4	1	1.39743	1.12077	1.10028	1.13082		D4	2652	5510	2906	2208	2938
D4a	1	1.21067	0.920526	1.1705	0.845757		D4a	70	126	63	62	58
D4b	1	1.20359	1.02281	0.695542	1.28936		D4b	19	34	19	10	24
Acceptor							Acceptor
A1	1	1.24068	1.10183	1.06342	1.09783		A1	1152	2125	1241	927	1239
A1b	1	1.40633	1.30175	1.44167	1.23726		A1b	66	138	84	72	80
A2	1	1.16523	1.08894	1.18746	1.10154		A2	897	1554	955	806	968
A3	1	1.48195	1.28492	1.25159	1.27095		A3	359	791	451	340	447
A4c	1	0.718979	0.846461	0.4557	0.844752		A4c	29	31	24	10	24
A4a	1	1.1464	1.0932	1.11287	1.12819		A4a	247	421	264	208	273
A4b	1	1.17995	0.937868	0.928272	0.98189		A4b	289	507	265	203	278
A5	1	1.15372	1.03279	0.986313	0.981975		A5	2870	4923	2898	2142	2761
A5a	1	1.1078	1.09801	1.03002	0.690502		A5a	68	112	73	53	46
A5c	1	2.01778	1.43193	2.11445	1.42904		A5c	5	15	7	8	7
A7	1	1.38856	1.11576	1.10265	1.13071		A7	2729	5634	2977	2277	3023
(vi) US-PS-CS ratios
	WT1	WT2	WT3	WT4	Triple1	Triple2	Triple3	A8079G1	A8079G2	A8079G3	A8975C1	A8975C2	A8975C3	A8989T1	A8989T2	A8989T3
CS	41.3098	47.0085	54.4444	52.3301	75.4979	66.9975	70.1362	61.7061	47.2441	56.1006	60.0907	50.8568	58.5347	64.2686	48.4586	56.7961
PS	38.0353	33.9601	34.686	31.2621	21.5841	25.2826	23.6868	27.2157	38.7038	34.3396	26.644	33.8861	31.4955	24.1727	34.1806	31.6343
US	20.6549	19.0313	10.8696	16.4078	2.91802	7.71988	6.17704	11.0783	14.0521	9.55975	13.2653	15.257	9.96979	11.5588	17.3607	11.5696

## Sheet: Fig4e
	WT	Triple	A8079G	A8975C	A8989T
Env/vpu	21.9385	13.6792	18.2086	17.0627	15.4736
Nef	32.2064	47.2061	36.8034	35.5276	36.0866
US	14.5657	5.68457	11.1826	12.4762	12.9405
Rev	7.98418	9.78471	8.20305	8.19867	8.68209
Tat	5.89822	8.85341	7.70646	7.50951	7.70925
Vif	6.68944	5.29753	6.54773	6.63023	7.59912
Vpr	4.92717	4.02758	5.389	7.01046	5.70852
