# Supplementary material for: Single-molecule epitranscriptomic analysis of full-length HIV-1 RNAs reveals functional roles of site-specific m6As
Source: Nat Microbiol. 2024 Apr 11;9(5):1340–55. doi: 10.1038/s41564-024-01638-5 (PMC11087264; doi:10.1038/s41564-024-01638-5)
Supplement: Supplementary file 9 — Statistical source data and processed sequence data for figure. [file 41564_2024_1638_MOESM9_ESM.xlsx]

## Sheet: Fig5b
CS	A8079	A8975	A8989		PS	A8079	A8975	A8989		US	A8079	A8975	A8989		Virion	A8079	A8975	A8989
Rep1	0.860249	0.837944	0.4703		Rep1	0.817066	0.803638	0.406525		Rep1	0.667881	0.636248	0.262439		Rep1	0.459431	0.51591	0.200769
Rep2	0.881294	0.783147	0.486011		Rep2	0.832215	0.73859	0.453279		Rep2	0.689796	0.680664	0.298751		Rep2	0.523918	0.565186	0.182401
Rep3	0.898428	0.772032	0.423837		Rep3	0.83342	0.751749	0.41535		Rep3	0.755726	0.696373	0.28803		Rep3	0.542514	0.542089	0.194905
Rep4	0.898093	0.754713	0.50801		Rep4	0.876054	0.699206	0.333057		Rep4	0.661955	0.725664	0.213421		Rep4	0.558439	0.556054	0.253499
