# Supplementary material for: Single-molecule epitranscriptomic analysis of full-length HIV-1 RNAs reveals functional roles of site-specific m6As
Source: Nat Microbiol. 2024 Apr 11;9(5):1340–55. doi: 10.1038/s41564-024-01638-5 (PMC11087264; doi:10.1038/s41564-024-01638-5)
Supplement: Supplementary file 10 — Statistical source data for figure. [file 41564_2024_1638_MOESM10_ESM.xlsx]

## Sheet: Fig6
c. m6A stoichiometry
CS
	pos8079				pos8975				pos8989
	WT	A8079G	A8975C	A8989T	WT	A8079G	A8975C	A8989T	WT	A8079G	A8975C	A8989T
Rep1	0.801418		0.837156	0.818024	0.858156	0.752079		0.730503	0.489362	0.523054	0.633028
Rep2	0.817896		0.825815	0.811613	0.814757	0.776398		0.716129	0.502355	0.507764	0.637845
Rep3	0.831312		0.804412	0.847458	0.805954	0.761538		0.708475	0.450937	0.551282	0.563235
Rep4	0.83105				0.792237				0.520548
PS
	pos8079				pos8975				pos8989
	WT	A8079G	A8975C	A8989T	WT	A8079G	A8975C	A8989T	WT	A8079G	A8975C	A8989T
Rep1	0.767606		0.78673	0.79386	0.830986	0.759455		0.710526	0.43662	0.508321	0.597156
Rep2	0.779468		0.803191	0.77911	0.779468	0.759036		0.739726	0.475285	0.462995	0.578014
Rep3	0.780411		0.775819	0.755618	0.789889	0.679012		0.716292	0.443918	0.444444	0.559194
Rep4	0.813793				0.748276				0.375862
d. RNAs with >= 1 m6A
WT	CS	PS	US	A8079G	CS	PS	US	A8975C	CS	PS	US	A8989T	CS	PS	US
Rep1	0.978723	0.971831	0.84127	Rep1	0.882842	0.87292	0.726872	Rep1	0.933486	0.895735	0.824742	Rep1	0.939341	0.938596	0.857143
Rep2	0.971743	0.958175	0.903475	Rep2	0.877329	0.858864	0.726804	Rep2	0.937343	0.89539	0.753304	Rep2	0.939355	0.928082	0.838346
Rep3	0.972437	0.969984	0.936508	Rep3	0.882051	0.81893	0.737705	Rep3	0.904412	0.874055	0.739496	Rep3	0.947458	0.91573	0.859504
Rep4	0.984018	0.951724	0.938462
