# Supplementary material for: Single-molecule epitranscriptomic analysis of full-length HIV-1 RNAs reveals functional roles of site-specific m6As
Source: Nat Microbiol. 2024 Apr 11;9(5):1340–55. doi: 10.1038/s41564-024-01638-5 (PMC11087264; doi:10.1038/s41564-024-01638-5)
Supplement: Supplementary file 14 — Statistical source data for Extended Data Fig. 1. [file 41564_2024_1638_MOESM14_ESM.xlsx]

## Sheet: ExtFig1a
Read throughput (Virion RNA)
Total number of reads per run							Total number of reads per 1000 pores
Standard	Rep1	144919	Multiplex RT	Rep1	133314		Standard	Rep1	105396	Multiplex RT	Rep1	88404.5
	Rep2	158264		Rep2	191605			Rep2	106432		Rep2	149109
	Rep3	122120		Rep3	308977			Rep3	87982.7		Rep3	202343
	Rep4	618548						Rep4	401655
dI tailing		73389					dI tailing		47134.9
RT 10 min		222999					RT 10 min		139374
Maxima H		15802					Maxima H		117925
TIGRT		42					TIGRT		18381
marathon RT		1544					marathon RT		396.226

## Sheet: ExtFig1b
Virion RNA
Average raed length (base)
Standard	Rep1	2206	Multiplex RT	Rep1	1678
	Rep2	832.6		Rep2	1695
	Rep3	1016		Rep3	1647
	Rep4	1062
TIGRT		991.7
marathon RT		1011.7
MaximaH		971.8
10min RT		1279
dI tailing		874
Cellualr RNA
Average raed length (base)
Standard		1735	Multiplex RT	Rep1	3326
				Rep2	2992
				Rep3	2653
				Rep4	2895

## Sheet: ExtFig1c
Relative to total HIV-1 RNA
Nucleotide positions	1	2	3	4	5	6	7	8	9	10	11	12	13	14	15	16	17	18	19	20	21	22	23	24	25	26	27	28	29	30	31	32	33	34	35	36	37	38	39	40	41	42	43	44	45	46	47	48	49
Conventional (RT with RTA only)	0.000362056	0.00108617	0.00108617	0.00108617	0.00108617	0.00181028	0.00181028	0.00181028	0.00217234	0.00543085	0.00724113	0.0213613	0.0286025	0.0517741	0.15677	0.17777	0.18139	0.188993	0.199131	0.202028	0.20239	0.20239	0.200941	0.199493	0.199493	0.202028	0.201665	0.203476	0.200941	0.203114	0.200217	0.170529	0.199855	0.203838	0.201303	0.199493	0.1126	0.111513	0.170529	0.190804	0.186097	0.205648	0.205648	0.207096	0.206372	0.2042	0.181028	0.195148	0.188269
WT1	0	0	0	0	0	0	0	0.0011274	0.00225479	0.00676437	0.0135287	0.0315671	0.0372041	0.0935738	0.34611	0.397971	0.40248	0.436302	0.472379	0.481398	0.485908	0.48478	0.476888	0.459977	0.476888	0.48478	0.475761	0.487035	0.480271	0.487035	0.476888	0.368658	0.474634	0.482525	0.471251	0.474634	0.27283	0.277339	0.417136	0.456595	0.452086	0.48929	0.485908	0.490417	0.488162	0.485908	0.43292	0.470124	0.455468
WT2	0	0	0.000226706	0.000226706	0.000906824	0.00136024	0.00136024	0.00158694	0.00249377	0.0131489	0.0174564	0.0408071	0.0530492	0.127409	0.385854	0.44117	0.445024	0.471775	0.492405	0.500113	0.500793	0.50034	0.492405	0.482204	0.494899	0.5017	0.493992	0.505554	0.495579	0.506008	0.50102	0.417819	0.496939	0.503287	0.493766	0.494446	0.283836	0.281796	0.434595	0.468601	0.457946	0.506915	0.506461	0.508728	0.506234	0.503741	0.451145	0.486964	0.472455
WT3	0.000729794	0.000729794	0.000912242	0.000912242	0.000912242	0.000912242	0.00127714	0.00164204	0.00218938	0.00875753	0.0135012	0.0434227	0.0561941	0.1237	0.386243	0.444262	0.448641	0.470717	0.497902	0.505382	0.506659	0.506112	0.498449	0.490786	0.501916	0.507389	0.504652	0.511038	0.50447	0.511585	0.50593	0.4158	0.50301	0.508849	0.501733	0.502828	0.284984	0.28316	0.433133	0.480934	0.457033	0.510673	0.511038	0.517971	0.515964	0.511585	0.453384	0.492246	0.473089
WT4	0.00074599	0.00111899	0.00149198	0.00149198	0.00186498	0.00261097	0.00261097	0.00261097	0.00335696	0.0108169	0.0141738	0.0387915	0.0507273	0.118612	0.377844	0.430436	0.435658	0.453935	0.480045	0.48564	0.486759	0.486759	0.480791	0.472958	0.481537	0.486759	0.480045	0.488997	0.477434	0.487505	0.481537	0.408057	0.479299	0.486013	0.482283	0.484148	0.276762	0.274151	0.416636	0.459157	0.438642	0.487878	0.486386	0.493846	0.491235	0.488251	0.439761	0.469228	0.453189
Raw read coverage
Nucleotide positions	1	2	3	4	5	6	7	8	9	10	11	12	13	14	15	16	17	18	19	20	21	22	23	24	25	26	27	28	29	30	31	32	33	34	35	36	37	38	39	40	41	42	43	44	45	46	47	48	49
Conventional (RT with RTA only)	1	3	3	3	3	5	5	5	6	15	20	59	79	143	433	491	501	522	550	558	559	559	555	551	551	558	557	562	555	561	553	471	552	563	556	551	311	308	471	527	514	568	568	572	570	564	500	539	520
WT1	0	0	0	0	0	0	0	1	2	6	12	28	33	83	307	353	357	387	419	427	431	430	423	408	423	430	422	432	426	432	423	327	421	428	418	421	242	246	370	405	401	434	431	435	433	431	384	417	404
WT2	0	0	1	1	4	6	6	7	11	58	77	180	234	562	1702	1946	1963	2081	2172	2206	2209	2207	2172	2127	2183	2213	2179	2230	2186	2232	2210	1843	2192	2220	2178	2181	1252	1243	1917	2067	2020	2236	2234	2244	2233	2222	1990	2148	2084
WT3	4	4	5	5	5	5	7	9	12	48	74	238	308	678	2117	2435	2459	2580	2729	2770	2777	2774	2732	2690	2751	2781	2766	2801	2765	2804	2773	2279	2757	2789	2750	2756	1562	1552	2374	2636	2505	2799	2801	2839	2828	2804	2485	2698	2593
WT4	2	3	4	4	5	7	7	7	9	29	38	104	136	318	1013	1154	1168	1217	1287	1302	1305	1305	1289	1268	1291	1305	1287	1311	1280	1307	1291	1094	1285	1303	1293	1298	742	735	1117	1231	1176	1308	1304	1324	1317	1309	1179	1258	1215
[truncated: 5,000 more columns]
