# Supplementary material for: Single-molecule epitranscriptomic analysis of full-length HIV-1 RNAs reveals functional roles of site-specific m6As
Source: Nat Microbiol. 2024 Apr 11;9(5):1340–55. doi: 10.1038/s41564-024-01638-5 (PMC11087264; doi:10.1038/s41564-024-01638-5)
Supplement: Supplementary file 15 — Processed sequence data for Extended Data Fig. 2. [file 41564_2024_1638_MOESM15_ESM.xlsx]

## Sheet: ExtFig2
a		1	2	3	4	5	6	7	8	9	10	11	12	13	14	15	16	17	18	19	20	21	22	23	24	25	26	27	28	29	30	31	32	33	34	35	36	37	38	39	40	41	42	43	44	45	46	47	48
Read coverage	Sample : Virion RNA (positions: 13-9173; 3985 reads)	1	1	1	1	1	1	1	2	5	12	32	91	158	681	1459	2021	2061	2138	2400	2445	2472	2473	2435	2409	2471	2515	2461	2539	2505	2538	2474	1916	2465	2535	2488	2491	1393	1382	2092	2433	2222	2541	2559	2596	2578	2542	2203	2419
	Canonical control : Full-length IVT (positions: 13-9173; 5411 reads)	0	0	0	3	7	10	13	18	38	150	683	2319	2397	2820	2898	3046	3052	3077	3187	3196	3200	3199	3152	3101	3173	3207	3188	3218	3167	3217	3135	2484	3107	3206	3169	3177	1837	1836	2859	2982	2954	3215	3225	3256	3243	3166	2895	3084
d-value		0	0	0	0	0	0	0	0	0	0	0.1	0.0417	0.1714	0.3393	0.5385	0.0679	0.1458	0.0511	0.0661	0.0967	0.0733	0.0898	0.1287	0.1075	0.1069	0.0777	0.0709	0.076	0.08	0.1003	0.1336	0.1156	0.1331	0.12	0.101	0.1102	0.1791	0.1865	0.1486	0.0958	0.0651	0.0549	0.0561	0.0666	0.0612	0.107	0.1133	0.1473
b		1	2	3	4	5	6	7	8	9	10	11	12	13	14	15	16	17	18	19	20	21	22	23	24	25	26	27	28	29	30	31	32	33	34	35	36	37	38	39	40	41	42	43	44	45	46	47	48
Read coverage	Canocical control : F1 IVT (positions: 13-4598; 26,000reads), F2 IVT (positions : 4588-9173; 28,000reads)	3386	4653	4852	4935	5400	11043	12251	16198	20152	21561	23244	25431	25472	26269	26236	27265	27091	27097	27423	27452	27452	27478	26611	25954	27130	27419	27195	27491	27222	27428	25877	19199	26090	27377	27088	27061	15329	15064	24228	25164	24613	26487	26869	27460	27385	26785	23211	25231
d-value		0	0.25	0.2222	0.1818	0.2353	0.4098	0.5894	0.0961	0.1552	0.0618	0.0754	0.1032	0.0673	0.0732	0.0976	0.1073	0.1201	0.1052	0.0878	0.0825	0.0713	0.0864	0.1039	0.1004	0.1193	0.1265	0.0958	0.0926	0.143	0.1461	0.1204	0.0807	0.0669	0.0495	0.0484	0.0561	0.0694	0.1235	0.1375	0.1785	0.178	0.1607	0.0956	0.0722	0.0906	0.0835	0.077	0.0839
d		1	2	3	4	5	6	7	8	9	10	11	12	13	14	15	16	17	18	19	20	21	22	23	24	25	26	27	28	29	30	31	32	33	34	35	36	37	38	39	40	41	42	43	44	45	46	47	48
Canonical control : full-length IVT	Virion 1	0	0	0	0	0	0	0	0	0.734433	0.591089	0.571416	0.671554	0.739893	0.171174	0.0532166	0.804148	0.845426	0.845441	0.865877	0.903208	0.830348	0.762739	0.58329	0.653064	0.66752	0.693391	0.713274	0.781752	0.740036	0.687146	0.632905	0.654837	0.718899	0.731607	0.785222	0.624765	0.667517	0.673721	0.68157	0.656658	0.66128	0.745768	0.690965	0.668777	0.609092	0.687615	0.698044	0.713125
	Virion 2	0	0	0	0	0	0	0	0	0	0	0.704791	0.751076	0.637437	0.983319	0.964482	0.78797	0.762301	0.789404	0.796056	0.88246	0.739893	0.733453	0.527376	0.670013	0.611636	0.638942	0.692867	0.775136	0.710639	0.583255	0.519864	0.618699	0.760287	0.756133	0.718517	0.555302	0.668728	0.744948	0.74157	0.673757	0.676512	0.750382	0.705659	0.69877	0.580128	0.640582	0.661202	0.715924
	Virion 3	0	0	0	0	0	0	0	0	0	0	0.987751	0.950882	0.886963	0.890239	0.728813	0.736695	0.76708	0.805366	0.815398	0.873637	0.726445	0.701509	0.548351	0.70479	0.666736	0.731675	0.746573	0.818974	0.725691	0.680286	0.603261	0.642682	0.733526	0.739246	0.767636	0.633521	0.711162	0.767107	0.729035	0.664854	0.659013	0.77661	0.713525	0.666988	0.60614	0.702192	0.69682	0.72071
	Virion 4	0	0	0	0	0	0	0	0	0	0	0	3.51e-06	0.922648	0.87663	0.846302	0.736042	0.783428	0.825032	0.842612	0.904369	0.830173	0.789672	0.62586	0.693717	0.647185	0.695796	0.716731	0.773894	0.731197	0.682806	0.661169	0.696475	0.783067	0.765052	0.796725	0.652487	0.720682	0.737443	0.748704	0.691144	0.649076	0.703397	0.66232	0.639054	0.600951	0.696607	0.713699	0.733328
Canonical control : half-length IVT	Virion 1	0	0	0	0	0	0	0	0	0.670046	0.151363	0.337652	0.438683	0.552305	0.0644363	0.0119588	0.749876	0.816162	0.828032	0.832931	0.858804	0.825137	0.804629	0.641008	0.669205	0.644923	0.639155	0.67369	0.757037	0.744206	0.703657	0.673212	0.678603	0.723754	0.698112	0.749968	0.620803	0.748141	0.759396	0.724846	0.674162	0.650449	0.739746	0.703074	0.68024	0.637284	0.677276	0.6629	0.658877
	Virion 2	0	0	0	0	0	0	0	0	0	0	0.683558	0.823313	0.422843	0.981361	0.926049	0.74413	0.731175	0.761422	0.727507	0.818499	0.731379	0.769429	0.563823	0.647733	0.540714	0.579757	0.639848	0.768873	0.71211	0.600715	0.563621	0.651667	0.756649	0.720589	0.683735	0.565685	0.71327	0.807514	0.763621	0.658693	0.656564	0.738467	0.700996	0.712026	0.593656	0.624079	0.62433	0.641828
	Virion 3	0	0	0	0	0	0	0	0	0	0	0.917015	0.839008	0.788429	0.808289	0.568426	0.665689	0.727152	0.780884	0.777508	0.812773	0.737401	0.769844	0.603109	0.716659	0.601481	0.666876	0.706444	0.791487	0.731922	0.704803	0.640347	0.6758	0.738201	0.711652	0.737033	0.618129	0.783178	0.83243	0.74873	0.666129	0.645553	0.767039	0.713722	0.676575	0.65298	0.694544	0.655939	0.669272
	Virion 4	0	0	0	0	0	0	0	0	0	0	0	1.21e-14	0.853391	0.79657	0.719987	0.683072	0.751111	0.809292	0.811406	0.864372	0.823378	0.829594	0.690504	0.712251	0.597161	0.636775	0.671715	0.746784	0.734114	0.699086	0.695509	0.710722	0.780715	0.721855	0.769123	0.646182	0.776712	0.814819	0.784221	0.711555	0.643791	0.709727	0.667963	0.668223	0.611478	0.677305	0.669199	0.689502
[truncated: 5,000 more columns]
