# Supplementary material for: Single-molecule epitranscriptomic analysis of full-length HIV-1 RNAs reveals functional roles of site-specific m6As
Source: Nat Microbiol. 2024 Apr 11;9(5):1340–55. doi: 10.1038/s41564-024-01638-5 (PMC11087264; doi:10.1038/s41564-024-01638-5)
Supplement: Supplementary file 16 — Processed sequence data for Extended Data Fig. 3. [file 41564_2024_1638_MOESM16_ESM.xlsx]

## Sheet: ExtFig3
TOMBO-MSC
Nucleotide positions		1	2	3	4	5	6	7	8	9	10	11	12	13	14	15	16	17	18	19	20	21	22	23	24	25	26	27	28	29	30	31	32	33	34	35	36	37	38	39	40	41	42	43	44	45	46	47	48
d-value	Virion 1	0	0	0	0	0	0	0	0	0	0	0	0	0.1875	0.4574	0.5662	0.0903	0.0958	0.0561	0.0657	0.1226	0.0903	0.1031	0.1333	0.1153	0.0989	0.0838	0.0708	0.0841	0.0746	0.1046	0.1279	0.1254	0.1302	0.1246	0.1029	0.1197	0.1922	0.1982	0.1561	0.1054	0.0686	0.0535	0.0533	0.0686	0.059	0.1094	0.1196	0.1373
	Virion 2	0	0	0	0	0.125	0.0619	0.2389	0.0726	0.0904	0.0922	0.0838	0.1	0.1786	0.1489	0.1522	0.1005	0.0681	0.0616	0.0437	0.113	0.1761	0.1344	0.1055	0.115	0.0979	0.1629	0.2194	0.2136	0.1602	0.1218	0.0308	0.0439	0.0345	0.0515	0.0533	0.1264	0.1257	0.1881	0.1758	0.1297	0.0745	0.0457	0.0778	0.0695	0.0408	0.0337	0.0441	0.0435
	Virion 3	0	0	0	0	0	0	0	0	0	0	0	0	0.2	0.2	0.36	0.0503	0.2013	0.0665	0.0708	0.0849	0.0759	0.0935	0.1155	0.0881	0.0823	0.0629	0.0581	0.0599	0.0828	0.0965	0.1452	0.1192	0.1506	0.1175	0.103	0.0927	0.1626	0.177	0.1449	0.0915	0.0476	0.0381	0.0482	0.0636	0.0602	0.0964	0.0955	0.1216
	Virion 4	0	0	0	0	0	0	0	0	0	0	0	0.3333	0.0833	0.1875	0.2632	0.0476	0.1863	0.0393	0.0557	0.0637	0.0485	0.0751	0.1074	0.1007	0.1159	0.0738	0.0684	0.0667	0.0919	0.0976	0.1164	0.0736	0.1002	0.103	0.0886	0.0911	0.1444	0.1484	0.1348	0.0885	0.0651	0.0737	0.0706	0.0748	0.0678	0.1044	0.1179	0.1414
TOMBO-LSC
Nucleotide positions		1	2	3	4	5	6	7	8	9	10	11	12	13	14	15	16	17	18	19	20	21	22	23	24	25	26	27	28	29	30	31	32	33	34	35	36	37	38	39	40	41	42	43	44	45	46	47	48
D-statistic	Virion 1	0	0	0	0	0	0	0	0	0	0	0	0	0.3378	0.3522	0.2491	0.098	0.0908	0.1365	0.19	0.1441	0.1308	0.1278	0.1326	0.0956	0.0468	0.0353	0.0402	0.0412	0.1173	0.1426	0.1483	0.0898	0.0721	0.0769	0.0569	0.0685	0.0772	0.0982	0.0744	0.0803	0.0709	0.0752	0.0486	0.054	0.0453	0.0907	0.0833	0.0894
	Virion 2	0	0	0	0	0	0	0	0	0	0	0	0	0	0	0	0.1862	0.1698	0.1981	0.287	0.2212	0.2107	0.1661	0.2007	0.1509	0.1338	0.0917	0.1042	0.0847	0.1819	0.236	0.2481	0.1784	0.1037	0.0943	0.0692	0.1076	0.115	0.1224	0.0813	0.1287	0.1538	0.1587	0.1013	0.081	0.0918	0.1508	0.1363	0.1223
	Virion 3	0	0	0	0	0	0	0	0	0	0	0	0	0	0	0	0.1767	0.1541	0.2048	0.2861	0.2143	0.1931	0.1823	0.2217	0.1713	0.1308	0.1139	0.1019	0.0799	0.1575	0.217	0.215	0.1499	0.1055	0.0948	0.0679	0.0789	0.0892	0.0982	0.0918	0.1307	0.1216	0.1031	0.0625	0.0672	0.0615	0.1297	0.1365	0.1373
	Virion 4	0	0	0	0	0	0	0	0	0	0	0	0	0	0	0	0.1883	0.171	0.2039	0.245	0.1718	0.1395	0.1347	0.165	0.1291	0.083	0.06	0.0503	0.0667	0.1323	0.1733	0.1549	0.0986	0.0633	0.0668	0.0492	0.0585	0.064	0.0842	0.0667	0.0881	0.0685	0.0707	0.0435	0.0518	0.0452	0.0751	0.0786	0.0834
Eligos2
Nucleotide positions		1	2	3	4	5	6	7	8	9	10	11	12	13	14	15	16	17	18	19	20	21	22	23	24	25	26	27	28	29	30	31	32	33	34	35	36	37	38	39	40	41	42	43	44	45	46	47	48
odd ratio	Virion 1	0	0	0	0	0	0	0	0	0	0	0	0	0	0	0.216907	0	0	1.90078	0.54882	0	0	0	0	0.825151	1.53035	0	0	0	1.4973	0.702842	0.608052	0	0.456953	0.648875	0	1.59141	0	0	2.3256	0.457667	1.36525	0.6972	0	0	0	0	1.58413	0
	Virion 2	0	0	0	0	0	0	0	0	0	0	0	0	0	0	0	0	0.188345	0.169526	0.118745	4.414	0	0	0	0.30763	0	0	1.93864	0	0	0.528378	0.75828	0.680054	0.627735	0	2.01214	0	0	1.235	0	0.65259	0	0	0	0	0	0	0	1.65816
	Virion 3	0	0	0	0	0	0	0	0	0	0	0	0	0	0	0	0	0.260965	0	0.0700897	5.33779	0	0	0	0.29285	0	1.74731	2.00503	0	0	0.567626	0	0.743852	0.491774	0	1.73815	0	0	1.41415	0	0.736747	0	0	0	0	0	0	0	0
	Virion 4	0	0	0	0	0	0	0	0	0	0	0	0	0	0	0	0	0.188345	0.169526	0.118745	4.414	0	0	0	0.30763	0	0	1.93864	0	0	0.528378	0.75828	0.680054	0.627735	0	2.01214	0	0	1.235	0	0.65259	0	0	0	0	0	0	0	1.65816
Nanocompore
Nucleotide positions		1	2	3	4	5	6	7	8	9	10	11	12	13	14	15	16	17	18	19	20	21	22	23	24	25	26	27	28	29	30	31	32	33	34	35	36	37	38	39	40	41	42	43	44	45	46	47	48
-LOG(GMM_logit_p-value)	Virion 1	0	0	0	0	0	0	0	0	0	0.195409	0.50369	0.180204	1.44944	0.443228	0.159451	1.0858	6.15765	0.930732	4.05926	0.667541	1.99073	3.60822	0.236035	0.0622883	0.385591	1.67065	0.638935	0.0455198	6.35006	8.85346	6.49338	1.25628	1.40811	1.70548	1.84047	4.77943	0.153107	0.582632	0.138127	0.0166648	0.85239	0.978346	0.337512	0.541409	0.467377	5.18013	1.26748	0.190267
	Virion 2	0	0	0	0	0	0	0	0	0	0.00364374	0.528196	1.52075	0.589809	0.336324	0.198568	0.0034686	1.57235	0.472541	3.02855	0.75481	6.43472	0.637453	0.0460202	0.754626	0.498517	0.79815	2.47697	0.108015	14.2622	2.62445	5.10776	1.06807	0.743907	0.304491	0.500258	1.48233	0.0183029	0.146996	0.358113	0.30808	1.5238	0.547591	0.511343	0.00853112	0.683854	4.10689	0.233627	0.0146346
	Virion 3	0	0	0	0	0	0	0	0	0	0.00595687	0.626051	1.02174	0.317107	0.360601	0.968202	1.03892	1.54615	0.489691	7.2817	0.331302	6.26835	0.193619	0.0268559	0.286133	0.31014	2.44679	2.95586	0.0787873	5.06265	6.73418	4.0864	1.14805	1.16718	1.84487	1.77268	4.36225	3.08949	1.11085	0.877944	0.216433	3.92795	0.996213	0.159209	0.613857	0.156265	2.79883	0.276336	0.070811
	Virion 4	0	0	0	0	0	0	0	0	0	0.0892158	0.830855	1.08362	0.095643	0.589431	0.179811	0.0888962	4.17284	0.578861	3.58181	0.361509	9.3921	0.812703	0.145307	3.28074	0.00623671	0.395956	2.09083	0.110348	2.81285	6.41492	1.37873	0.952683	1.98275	2.20112	0.845873	1.62076	0.0796566	0.0605743	0.461016	0.273175	0.0312297	0.639763	0.436626	0.116717	0.402274	1.3275	0.197345	0.0213984
xPore
Nucleotide positions		1	2	3	4	5	6	7	8	9	10	11	12	13	14	15	16	17	18	19	20	21	22	23	24	25	26	27	28	29	30	31	32	33	34	35	36	37	38	39	40	41	42	43	44	45	46	47	48
diff mode rate	Virion 1	0	0	0	0	0	0	0	0	0	0	0	0	0	0	0	0	0	0	-0.154151	0	0	0	0	0	0	0	0	0	0	0	0.126102	0	0	0.0680494	0	0	0	0	0	0	0	0	-0.141295	0.0350752	0	0.0479219	0	0
	Virion 2	0	0	0	0	0	0	0	0	0	0	0	0	0	0	0	0	0	0	0	0	0	0	0	0	0	0	0	0	0	0	0	0	0	0.0478713	0	0	0	0	0	0	0	0	0.147224	0	0	0.0535387	0	0
	Virion 3	0	0	0	0	0	0	0	0	0	0	0	0	0	0	0	0	0	0	0	0	0	0	0	0	0	0	0	0	0	0	0	-0.0350595	0	-0.123613	0	0	0	0	0	0	0	0	-0.123168	0	-0.0641942	0	0	0
	Virion 4	0	0	0	0	0	0	0	0	0	0	0	0	0	0	0	0	0	0	-0.126972	0	0	0	0	0	0	0	0	0	0	0	0.135227	0	0	-0.102282	0	0	0	0	0	0	0	0	0	0.00849647	0	0	0	0
[truncated: 5,000 more columns]
