# Supplementary material for: Single-molecule epitranscriptomic analysis of full-length HIV-1 RNAs reveals functional roles of site-specific m6As
Source: Nat Microbiol. 2024 Apr 11;9(5):1340–55. doi: 10.1038/s41564-024-01638-5 (PMC11087264; doi:10.1038/s41564-024-01638-5)
Supplement: Supplementary file 17 — Processed sequence data for Extended Data Fig. 4. [file 41564_2024_1638_MOESM17_ESM.xlsx]

## Sheet: ExtFig4d
Nucleotide positions	1	2	3	4	5	6	7	8	9	10	11	12	13	14	15	16	17	18	19	20	21	22	23	24	25	26	27	28	29	30	31	32	33	34	35	36	37	38	39	40	41	42	43	44	45	46	47	48	49
HIV-1 Virion RNA transfected HEK293T cells (noise removed) - Tombo-MSC	0	0	0	0	0	0	0	0	0	0	0	0	0.1003	0.2362	0.4315	0.0051	0.0956	0.0189	0.024	0.0473	0.0303	0.0427	0.0696	0.0481	0.043	0.0026	0	0	0.0059	0.0346	0.0285	0.0163	0.003	0.0036	0	0.0316	0.043	0.0421	0.0269	0.017	0	0	0	0	0	0.0167	0.0172	0.0094	0.0342
HIV-1 US RNA from WT-infected CEM-SS cells (noise removed) - Tombo-MSC	0	0	0	0	0	0	0	0	0	0	0	0	0.0058	0.0969	0.093	0	0.0236	0.0081	0	0	0.0463	0.0396	0.0558	0.0142	0.0125	0.0077	0.0139	0.0218	0.0103	0.0317	0	0	0	0	0	0.0267	0.0491	0.0581	0.0302	0	0.0018	0	0	0	0	0	0	0	0
[truncated: 5,000 more columns]
