# Supplementary material for: Single-molecule epitranscriptomic analysis of full-length HIV-1 RNAs reveals functional roles of site-specific m6As
Source: Nat Microbiol. 2024 Apr 11;9(5):1340–55. doi: 10.1038/s41564-024-01638-5 (PMC11087264; doi:10.1038/s41564-024-01638-5)
Supplement: Supplementary file 18 — Processed sequence data for Extended Data Fig. 5. [file 41564_2024_1638_MOESM18_ESM.xlsx]

## Sheet: ExtFig5b
(i)
			A8079													A8110													A8975													A8989
		Nucleotide positions	8072	8073	8074	8075	8076	8077	8078	8079	8080	8081	8082	8083	8084	8102	8103	8104	8105	8106	8107	8108	8109	8110	8111	8112	8113	8114	8967	8968	8969	8970	8971	8972	8973	8974	8975	8976	8977	8978	8979	8981	8982	8983	8984	8985	8986	8987	8988
Tombo-MSC	d-value	Virion	0.091917	0.0905255	0.095994	0.171417	0.329114	0.399169	0.274323	0.145833	0.159822	0.120684	0.107393	0.0456817	0.0581132	0.061343	0.0854326	0.11152	0.161077	0.174089	0.132365	0.114275	0.119378	0.130625	0.0760963	0.0984297	0.0824742	0.0792453	0.0465038	0.0564516	0.0740871	0.119754	0.138306	0.353642	0.45654	0.442724	0.181047	0.0715926	0.0674476	0.0592834	0.0720993	0.0796236	0.0764222	0.083911	0.109748	0.102056	0.117906	0.147829	0.149571
		ALKBH5 treated	0.0796	0.0916	0.0714	0.115	0.0985	0.0789	0.0378	0.0618	0.1342	0.1332	0.12	0.0603	0.0637	0.0752	0.1085	0.1394	0.1818	0.168	0.1593	0.128	0.1349	0.1298	0.0872	0.0857	0.0878	0.0892	0.0694	0.08	0.0776	0.0901	0.104	0.166	0.1964	0.1934	0.1016	0.0612	0.0711	0.0504	0.0653	0.0791	0.0639	0.0915	0.1052	0.1057	0.0986	0.1303	0.1537
		IVT	0.0774451	0.0764981	0.0893281	0.109351	0.106478	0.0888	0.0752977	0.0681723	0.113669	0.099278	0.0966232	0.0577762	0.0760741	0.102437	0.09375	0.0988395	0.109706	0.0947767	0.086758	0.0696864	0.0715495	0.0662917	0.117063	0.122685	0.144462	0.105941	0.0523358	0.0571225	0.0637129	0.0656168	0.0597744	0.0740472	0.085188	0.0815011	0.0866693	0.0701366	0.0652254	0.0643132	0.0766526	0.0868897	0.0839311	0.0917364	0.0934645	0.0818822	0.0785359	0.0744398	0.0841014
Eligos2	odd ratio	Virion	0	0.906264	0.794779	0	0.662334	5.06446	2.33604	7.55685	2.15189	1.54599	1.91113	0	1.80414	0.792029	1.25473	1.27257	1.12788	1.2862	1.12869	2.43058	5.20093	2.76448	5.01903	2.11357	3.96941	1.09703	0.549122	0.891283	1.48766	1.37454	2.04223	0.708492	0.769263	3.74268	12.4377	2.68939	0	2.28309	1.62965	0.416662	0.391117	0.685315	0.88474	0	0	0	3.98696
		ALKBH5 treated	0	0.806746	0.859626	1.43976	0	0	0	1.45145	0	1.19624	0	0	1.46666	0	0	0	0.796214	1.30631	0	2.44039	2.36768	2.50681	2.51334	1.27467	1.67432	0	0	0	0	0	0	0.764753	0	1.95677	3.55114	1.39797	0	1.71511	1.24865	0	0	0.652456	0.820296	0	0	0	2.55698
		IVT	0	0	0	0	0	0	0	0	0	0	0	0	0	0	0	0	0.882431	0	0	0	0	0	0	0	0	0	0	0	1.20437	0	0	0	0	0	0	0	0	0	0	0	0	0	0	0	0	0	0
Nanom6A	Mod ratio	Virion	0	0	0	0	0	0	0	0.630066	0	0	0	0	0	0	0	0	0	0	0	0	0	0.310721	0	0	0	0	0	0	0	0	0	0	0	0	0.649927	0	0	0	0	0	0	0	0	0	0	0	0
		ALKBH5 treated	0	0	0	0	0	0	0	0.122689	0	0	0	0	0	0	0	0	0	0	0	0	0	0.272269	0	0	0	0	0	0	0	0	0	0	0	0	0.279605	0	0	0	0	0	0	0	0	0	0	0	0
		IVT	0	0	0	0	0	0	0	0.124772	0	0	0	0	0	0	0	0	0	0	0	0	0	0.171637	0	0	0	0	0	0	0	0	0	0	0	0	0.0773918	0	0	0	0	0	0	0	0	0	0	0	0
			A8079																					A8110																					A8975
		Nucleotide positions	8074	8075	8076	8077	8078	8079	8080	8081	8082	8083	8084	8085	8086	8087	8088	8089	8090	8091	8092	8093	8094	8105	8106	8107	8108	8109	8110	8111	8112	8113	8114	8115	8116	8117	8118	8119	8120	8121	8122	8123	8124	8125	8970	8971	8972	8973	8974
Dwell-time median		Virion	42	44	13	26	6	6	10	23	42	26	23	16	38	44	36	19	6	43	16	20	34	28	31	8	38	53	38	6	12	33	21	59	26	32	6	48	6	13	13	6	32	81	30	40	18	20	12
		ALKBH5 treated	37	40	15	25	6	6	9	21	42	27	32	15	33	40	36	18	6	45	17	20	33	28	25	10	36	46	40	8	12	32	16	57	23	29	6	47	6	13	13	6	30	89	28	39	14	18	6
		IVT	42	44	14	29	6	6	11	24	43	29	21	16	42	45	37	19	6	47	17	19	35	27	34	11	41	67	33	7	12	35	17	69	22	30	7	50	6	13	13	6	36	81	30	40	17	21	8
(ii)
			A7889													A7934													A8054													A8707
		Nucleotide positions	7882	7883	7884	7885	7886	7887	7888	7889	7890	7891	7892	7893	7894	7928	7929	7930	7931	7932	7933	7934	7935	7936	7937	7938	7939	7940	8048	8049	8050	8051	8052	8053	8054	8055	8056	8057	8058	8059	8060	8701	8702	8703	8704	8705	8706	8707	8708
Tombo-MSC	d-value	Virion	0.0537348	0.0569484	0.0722348	0.0912832	0.0908394	0.0914862	0.120854	0.214198	0.1934	0.122848	0.0481343	0.048347	0.0399866	0.0699898	0.0963855	0.0983087	0.134534	0.164071	0.151606	0.120531	0.0710339	0.0552632	0.0600222	0.0684983	0.0810811	0.10112	0.109675	0.11602	0.121431	0.107647	0.0653501	0.0847176	0.084982	0.140392	0.156966	0.126766	0.12852	0.0705128	0.0928781	0.0410309	0.0854239	0.0867347	0.11924	0.128311	0.199153	0.10463	0.0538873
		ALKBH5 treated	0.0747423	0.0770975	0.0547619	0.0684597	0.0670103	0.0750605	0.100239	0.17	0.18883	0.137755	0.0436893	0.0449438	0.0342612	0.0583153	0.106888	0.117359	0.160858	0.173594	0.148325	0.12178	0.0846154	0.0539846	0.0629723	0.0773067	0.0962025	0.106173	0.129252	0.136364	0.134361	0.0942184	0.0492813	0.0542986	0.0661765	0.0844327	0.106095	0.0976139	0.103004	0.0870488	0.0941176	0.0473251	0.0760668	0.0836431	0.105051	0.138425	0.22067	0.116343	0.0544041
		IVT	0.0917953	0.0848111	0.0860979	0.0847458	0.0844371	0.0879121	0.092182	0.110904	0.10907	0.0921357	0.0688291	0.0988722	0.0934648	0.0684535	0.0783939	0.0836145	0.0862823	0.109437	0.113455	0.105585	0.0945647	0.086766	0.0974907	0.0825911	0.0721966	0.0727813	0.116455	0.147179	0.160145	0.141738	0.0909091	0.0752143	0.0590717	0.0678617	0.0851711	0.0809469	0.0890012	0.0689655	0.0599433	0.080315	0.120525	0.102503	0.107911	0.091954	0.102141	0.0692341	0.0703642
[truncated: 37 more columns]
