# Supplementary material for: Single-molecule epitranscriptomic analysis of full-length HIV-1 RNAs reveals functional roles of site-specific m6As
Source: Nat Microbiol. 2024 Apr 11;9(5):1340–55. doi: 10.1038/s41564-024-01638-5 (PMC11087264; doi:10.1038/s41564-024-01638-5)
Supplement: Supplementary file 19 — Statistical source data for Extended Data Fig. 6. [file 41564_2024_1638_MOESM19_ESM.xlsx]

## Sheet: ExtFig6a
Ext Fig 6a (i)	Viral production (dPCR normalized with GAPDH)
	WT	Triple	A8079G	A8975C	A8989T	A8110G
	0.947948	0.507931	0.416301	0.534551	0.753236	0.713057
	0.987579	0.491973	0.404203	0.521967	0.644032	0.687869
	0.939937	0.554821	0.4415	0.544317	0.763041	0.705095
	1.04147
	0.978944
	0.971055
	1.0916
	1.04147
Ext Fig 6a (ii)	Viral production (dPCR normalized with ACTB)
	WT	Triple	A8079G	A8975C	A8989T	A8110G
	0.986466	1.69447	1.7197	1.2496	1.57321	0.895873
	0.981491	1.73048	1.85471	1.35011	1.55324	1.11682
	0.952639	1.40164	1.62363	1.21049	1.61909	1.04243
	0.979824
	1.0706
	1.00747
	1.02151
	0.968439
	1.01239

## Sheet: ExtFig6b
Ext Fig 6b (i)	WT	Triple		WT	A8079G	A8975C		WT	A8989T
	0.545	0.423		0.537	0.458	0.542		0.384	0.466
	0.539	0.381		0.527	0.509	0.547		0.49	0.515
	0.515	0.343		0.523	0.514	0.44		0.455	0.427
Ext Fig 6b (i)	WT	Triple
	0.42584	0.27808
	0.41515	0.20546
	0.45584	0.24078
