# Supplementary material for: Single-molecule epitranscriptomic analysis of full-length HIV-1 RNAs reveals functional roles of site-specific m6As
Source: Nat Microbiol. 2024 Apr 11;9(5):1340–55. doi: 10.1038/s41564-024-01638-5 (PMC11087264; doi:10.1038/s41564-024-01638-5)
Supplement: Supplementary file 20 — Processed sequence data for Extended Data Fig. 7. [file 41564_2024_1638_MOESM20_ESM.xlsx]

## Sheet: ExtFig7d
a
	WT1	WT2	WT3	WT4	Triple1	Triple2	Triple3	A8079G1	A8079G2	A8079G3	A8110G	A8975C1	A8975C2	A8975C3	A8989T1	A8989T2	A8989T3	FAIL
Total host mapped reads	136680	830922	1263200	523039	1049740	1430062	919424	1052647	890859	597806	1008630	316292	889474	854876	650202	885055	911921	358995
> length 2Kb host mapped reads	37909	191064	294050	126355	170867	283627	170911	216761	190872	103519	193410	60633	200172	167827	129190	191094	180521	32286
% > length 2Kb host reads in total reads	27.7356	22.9942	23.2782	24.1579	16.2771	19.8332	18.5889	20.592	21.4256	17.3165	19.1755	19.1699	22.5045	19.6317	19.8692	21.5912	19.7957	8.99344
c
Nucleotide positions	1	2	3	4	5	6	7	8	9	10	11	12	13	14	15	16	17	18	19	20	21	22	23	24	25	26	27	28	29	30	31	32	33	34	35	36	37	38	39	40	41	42	43	44	45	46	47	48	49
Conventional	0	0	0	0	0	0	0	0	0	0.0144928	0.0253623	0.0869565	0.121377	0.217391	0.677536	0.759058	0.771739	0.802536	0.844203	0.860507	0.862319	0.862319	0.853261	0.842391	0.846014	0.858696	0.855072	0.869565	0.858696	0.867754	0.851449	0.73913	0.855072	0.869565	0.860507	0.855072	0.490942	0.48913	0.722826	0.824275	0.782609	0.878623	0.878623	0.884058	0.880435	0.867754	0.76087	0.836957	0.813406
WT1	0	0	0	0	0	0	0	0.00238663	0.00477327	0.0143198	0.0286396	0.052506	0.0644391	0.169451	0.622912	0.72315	0.732697	0.797136	0.866348	0.885442	0.892601	0.890215	0.875895	0.842482	0.875895	0.890215	0.871122	0.894988	0.883055	0.894988	0.878282	0.673031	0.871122	0.887828	0.866348	0.873508	0.505967	0.513126	0.76611	0.837709	0.837709	0.902148	0.894988	0.906921	0.902148	0.897375	0.799523	0.868735	0.842482
WT2	0	0	0	0	0.000533049	0.0010661	0.0010661	0.0010661	0.00266525	0.021855	0.0298507	0.0724947	0.0970149	0.227612	0.6871	0.787313	0.794776	0.840618	0.878465	0.891791	0.893923	0.892857	0.877399	0.863006	0.886461	0.897655	0.883795	0.902452	0.882729	0.903518	0.895522	0.743603	0.886994	0.899254	0.883795	0.886461	0.517058	0.512793	0.779318	0.836887	0.816631	0.907249	0.906716	0.910981	0.90565	0.90032	0.808635	0.871002	0.851812
WT3	0.000457247	0.000457247	0.000914495	0.000914495	0.000914495	0.000914495	0.00137174	0.00182899	0.00365798	0.0173754	0.0269776	0.0804755	0.103338	0.22588	0.690901	0.791952	0.798354	0.837677	0.888432	0.901692	0.903978	0.903064	0.891175	0.878372	0.89529	0.90535	0.900777	0.914495	0.902149	0.915409	0.903978	0.748057	0.899406	0.910837	0.901235	0.902149	0.521262	0.517604	0.779607	0.86054	0.818473	0.914037	0.915409	0.928669	0.92684	0.917695	0.803384	0.888889	0.858253
WT4	0.000926784	0.000926784	0.00185357	0.00185357	0.00278035	0.00463392	0.00463392	0.00463392	0.00648749	0.0231696	0.0305839	0.0797034	0.101019	0.222428	0.715477	0.814643	0.822984	0.857275	0.905468	0.915663	0.916589	0.916589	0.906395	0.886932	0.908248	0.914736	0.904541	0.917516	0.89342	0.915663	0.902688	0.76367	0.8962	0.912882	0.908248	0.912882	0.534754	0.52456	0.774791	0.861909	0.814643	0.915663	0.913809	0.928638	0.923077	0.918443	0.817424	0.887859	0.860982
Triple1	0	0	0	0	0	0	0	0.000874126	0.00218531	0.0131119	0.0192308	0.0633741	0.083042	0.216783	0.696241	0.785402	0.791521	0.829108	0.875	0.886364	0.887238	0.886801	0.871503	0.850962	0.877622	0.88549	0.875	0.893794	0.881993	0.895105	0.878934	0.716346	0.872378	0.895542	0.883741	0.886801	0.503497	0.499126	0.767483	0.836538	0.814248	0.894668	0.896416	0.909528	0.906469	0.898601	0.817308	0.86451	0.828671
Triple2	0	0.00026178	0.00026178	0.00052356	0.00052356	0.00052356	0.00052356	0.00052356	0.00314136	0.015445	0.0259162	0.0709424	0.0874346	0.232461	0.69712	0.786387	0.793455	0.834555	0.891361	0.904712	0.907068	0.907592	0.899215	0.885864	0.898429	0.910733	0.897644	0.917016	0.903927	0.917539	0.900785	0.72801	0.893717	0.917539	0.904188	0.901571	0.512827	0.507068	0.774607	0.859424	0.823037	0.923298	0.921466	0.929319	0.924084	0.915183	0.810471	0.875916	0.841361
Triple3	0	0	0	0	0.000462963	0.000462963	0.000462963	0.000462963	0.00231481	0.0208333	0.0282407	0.0717593	0.0912037	0.216204	0.685648	0.772222	0.778704	0.802778	0.851389	0.863426	0.865278	0.864815	0.852315	0.838426	0.857407	0.864815	0.861574	0.871759	0.859722	0.870833	0.856019	0.705093	0.850463	0.874537	0.866667	0.869444	0.496296	0.493056	0.743981	0.821759	0.77963	0.873611	0.872685	0.886111	0.885185	0.875926	0.775	0.835185	0.804167
d
(i) Splicing Donor usage
Relatvive SD usage: Total usage of specific donor site divided by the total number of full-length reads (US+PS+CS)
Donor	WT	Triple	A8079G	A8975C	A8989T
D1	0.776299	0.862724	0.811845	0.797291	0.797907
D1c	0.05107	0.0657958	0.0526025	0.0565589	0.0502937
D2	0.145298	0.209603	0.168659	0.161835	0.15859
D2b	0.00647366	0.00810353	0.0080927	0.00855513	0.00624082
D3	0.110232	0.145743	0.11716	0.117158	0.116924
D4	0.476893	0.666425	0.534486	0.524715	0.53928
D4a	0.0125877	0.0152395	0.0115873	0.0147338	0.0106461
D4b	0.00341665	0.00411224	0.00349457	0.00237643	0.00440529
(ii) Splicing Acceptor usage
Relatvive SA usage: Total usage of specific acceptor site divided by the total number of full-length reads (US+PS+CS)
Acceptor	WT	Triple	A8079G	A8975C	A8989T
A1	0.207157	0.257015	0.228251	0.220295	0.227423
A1b	0.0118684	0.0166909	0.0154497	0.0171103	0.0146843
A2	0.161302	0.187954	0.175648	0.19154	0.17768
A3	0.0645567	0.0956701	0.0829502	0.0807985	0.0820485
A4c	0.00521489	0.0037494	0.0044142	0.00237643	0.00440529
A4a	0.0444165	0.0509192	0.0485562	0.0494297	0.0501101
A4b	0.0519691	0.0613208	0.0487401	0.0482414	0.0510279
A5	0.516094	0.595428	0.533015	0.50903	0.506791
A5a	0.012228	0.0135462	0.0134265	0.0125951	0.00844347
A5c	0.000899119	0.00181422	0.00128747	0.00190114	0.00128488
A7	0.490739	0.681422	0.547545	0.541112	0.554883
(iii) First donor site
Total usage of D1, D1c or other donors (D2, D3 or D4) divided by the total number of spliced RNA (PS+CS)
	WT (n=4)	Triple (n=3)	A8079G (n=3)	A8975C (n=3)	A8989T (n=3)
D1	0.938004	0.935594	0.94422	0.933172	0.946555
D1c	0.05648	0.0635477	0.053176	0.0627653	0.0503283
others (D2, D3 or D4)	0.0055155	0.000858667	0.00260433	0.00406233	0.003117
First donors:
	WT1	WT2	WT3	WT4	Triple1	Triple2	Triple3	A8079G1	A8079G2	A8079G3	A8975C1	A8975C2	A8975C3	A8989T1	A8989T2	A8989T3	A8110G
D1	0.933962	0.930507	0.946237	0.941312	0.935514	0.93167	0.939597	0.943093	0.931642	0.957924	0.924968	0.945858	0.928691	0.944444	0.939136	0.956084	0.938838
D1c	0.059748	0.063238	0.05	0.052934	0.063537	0.067736	0.05937	0.054021	0.064834	0.040673	0.072445	0.049576	0.066275	0.053398	0.058246	0.039341	0.060398
others	0.00629	0.006255	0.003763	0.005754	0.000949	0.000594	0.001033	0.002886	0.003524	0.001403	0.002587	0.004566	0.005034	0.002158	0.002618	0.004575	0.000764
others	WT1	WT2	WT3	WT4	Triple1	Triple2	Triple3	A8079G1	A8079G2	A8079G3	A8975C1	A8975C2	A8975C3	A8989T1	A8989T2	A8989T3	A8110G
	D4A7	D3A5	D4A7	D4A7	D4A7	D4A7	D4A7	D4A7	D4A7	D4A7	D4A7	D4A7	D4A7	D4A7	D4aA7	D4A7	D4A7
	D4A7	D4A7	D4A7	D4A7	D4A7	D4A7	D4A7	D4A7	D4A7		D4A7	D4A7	D4A7	D4A7	D4A7	D4A7	D3A3D4A7
		D4A7	D4A7	D4A7				D4A7	D4A7			D4A7	D4A7	D4A7	D4A7	D4A7
		D4A7	D4A7	D4A7				D4A7	D4A7			D4A7	D4A7	D4A7	D4A7	D4A7
		D4A7	D4A7	D4A7				D4A7	D4A7			D4A7	D4A7			D4A7
		D4A7	D4A7					D4A7				D4A7	D4A7
		D4A7	D4A7					D4A7				D4A7
		D4A7
		D2A2D3A5D4A7
(iv) Splicing Acceptor usage following D1 usage
The frequency of SA sites that immediately follows D1
		A1	A1b	A2	A3	A4c	A4a	A4b	A5	A5a	A5c	A7
% Acceptor usage from D1	WT	0.226081	0.0154605	0.140264	0.0264396	0.00425723	0.041676	0.0430204	0.42886	0.0120995	0.000448129	0.00560161
	Triple	0.258439	0.0041858	0.13165	0.0328112	0.00337564	0.0425331	0.0413179	0.406832	0.0116122	0.000405077	0.00243046
	A8079G	0.248019	0.0022007	0.146347	0.0367518	0.00418134	0.0442342	0.0369718	0.411752	0.00990317	0.00022007	0.00396127
	A8975C	0.247201	0.00344531	0.165088	0.0358886	0.00172265	0.0439276	0.0344531	0.3942	0.00947459	0.00114844	0.00287109
	A8989T	0.256387	0.00425818	0.153743	0.0365307	0.00380995	0.0457194	0.0376513	0.3987	0.00672344	0.000224115	0.00448229
	A8110G	0.229533	0.00306044	0.149579	0.0286917	0.00497322	0.0443764	0.0394032	0.421959	0.0130069	0.000382555	0.00459067
[truncated: 5,000 more columns]
