# Supplementary material for: Single-molecule epitranscriptomic analysis of full-length HIV-1 RNAs reveals functional roles of site-specific m6As
Source: Nat Microbiol. 2024 Apr 11;9(5):1340–55. doi: 10.1038/s41564-024-01638-5 (PMC11087264; doi:10.1038/s41564-024-01638-5)
Supplement: Supplementary file 21 — Processed sequence data for Extended Data Fig. 10. [file 41564_2024_1638_MOESM21_ESM.xlsx]

## Sheet: ExtFig10
a
Nucleotide positions	1	2	3	4	5	6	7	8	9	10	11	12	13	14	15	16	17	18	19	20	21	22	23	24	25	26	27	28	29	30	31	32	33	34	35	36	37	38	39	40	41	42	43	44	45	46	47	48	49
WT	0	0	0	0	0	0	0	0	0	0	0	0	0	0	0	0	0	0	0	0	0	0	0	0	0	0	0	0	0	0	0	0	0	0	0	0	0	0	0	0	0	0	0	0	0	0	0	0	0
A8079G	0	0	0	0	0	0	0	0	0	0	0	0	0	0	0	0	0	0	0	0	0	0	0	0	0	0	0	0	0	0	0	0	0	0	0	0	0	0	0	0	0	0	0	0	0	0	0	0	0
A8975C	0	0	0	0	0	0	0	0	0	0	0	0	0	0	0	0	0	0	0	0	0	0	0	0	0	0	0	0	0	0	0	0	0	0	0	0	0	0	0	0	0	0	0	0	0	0	0	0	0
A8989T	0	0	0	0	0	0	0	0	0	0	0	0	0	0	0	0	0	0	0	0	0	0	0	0	0	0	0	0	0	0	0	0	0	0	0	0	0	0	0	0	0	0	0	0	0	0	0	0	0
Triple	0	0	0	0	0	0	0	0	0	0	0	0	0	0	0	0	0	0	0	0	0	0	0	0	0	0	0	0	0	0	0	0	0	0	0	0	0	0	0	0	0	0	0	0	0	0	0	0	0
b
Nucleotide positions	1	2	3	4	5	6	7	8	9	10	11	12	13	14	15	16	17	18	19	20	21	22	23	24	25	26	27	28	29	30	31	32	33	34	35	36	37	38	39	40	41	42	43	44	45	46	47	48	49
A8079G_Completely_Spliced_I	0	0	0	1	2	2	2	2	3	21	28	62	77	181	640	704	711	744	770	782	783	784	779	773	780	785	777	790	784	794	788	665	777	786	783	777	444	448	668	743	711	797	796	800	797	794	701	770	736
A8079G_Completely_Spliced_J	0	0	0	2	2	2	2	2	3	19	32	81	92	211	696	784	789	822	868	878	878	878	870	855	874	884	877	887	880	886	874	743	860	880	868	862	483	491	755	826	798	888	891	895	894	885	803	858	823
A8079G_Completely_Spliced_K	0	0	0	0	0	0	0	0	0	3	5	18	27	65	198	229	232	242	262	264	265	265	261	256	266	268	263	269	265	269	263	211	261	267	263	264	162	162	232	255	243	270	269	275	275	272	253	259	250
A8079G_Completely_Spliced_L	0	0	0	0	0	0	0	1	1	2	5	25	32	73	212	236	239	248	256	260	260	260	259	258	258	261	260	262	257	262	261	235	258	260	257	259	153	149	212	249	234	262	261	263	263	263	235	254	245
A8079G_Partially_Spliced_I	0	0	0	0	0	0	0	0	0	6	10	30	38	113	421	462	464	484	511	523	524	524	517	512	521	524	521	528	520	530	522	395	517	528	520	512	272	280	445	498	489	531	530	532	529	527	468	504	490
A8079G_Partially_Spliced_J	0	0	0	0	0	0	0	0	2	9	12	42	54	117	399	445	451	466	493	499	499	499	493	489	497	503	501	503	496	505	497	402	489	506	497	496	276	276	427	477	459	507	510	511	511	508	464	492	481
A8079G_Partially_Spliced_K	0	0	0	0	0	0	0	0	2	6	7	15	17	29	121	141	142	147	156	156	158	158	156	156	158	161	159	161	157	161	160	132	158	161	159	159	96	94	128	150	138	160	159	159	159	158	145	154	151
A8079G_Partially_Spliced_L	0	0	0	0	0	0	0	0	0	1	2	9	14	38	145	168	171	180	185	188	188	188	187	181	187	190	191	192	187	191	189	149	189	189	187	189	95	95	166	185	176	192	192	193	193	194	177	188	181
A8975C_Completely_Spliced_M	0	0	0	0	0	0	0	0	1	16	21	46	53	131	453	509	512	534	555	562	563	562	559	556	557	566	561	572	564	571	568	487	561	569	564	562	324	320	493	541	504	572	572	580	579	573	519	556	532
A8975C_Completely_Spliced_N	0	0	0	1	1	1	1	1	2	14	22	66	84	231	689	791	801	839	880	887	890	890	881	872	878	894	886	903	892	903	892	751	892	900	889	888	551	555	776	832	802	903	906	917	913	907	822	884	857
A8975C_Completely_Spliced_O	0	0	0	0	0	0	0	0	1	4	7	17	21	53	151	169	170	174	180	183	183	183	183	179	177	181	181	184	181	184	178	163	184	185	184	184	110	109	159	178	165	186	187	185	185	185	166	180	178
A8975C_Completely_Spliced_P	0	0	0	0	0	0	0	0	0	0	1	10	15	42	107	115	116	122	131	132	132	132	129	127	131	131	129	132	131	132	131	114	132	133	132	129	82	83	105	120	114	132	132	134	133	135	119	125	123
A8975C_Partially_Spliced_M	0	0	0	0	0	0	0	0	0	1	3	18	26	66	265	295	298	315	332	334	334	333	330	325	322	334	330	338	333	338	333	284	329	336	334	331	198	198	293	304	309	336	335	339	339	331	292	321	307
A8975C_Partially_Spliced_N	0	0	0	0	0	0	0	0	0	11	11	31	41	103	391	444	453	477	496	508	509	509	502	500	508	509	499	511	499	514	504	399	494	510	504	501	296	302	440	465	458	508	509	519	517	510	451	494	483
A8975C_Partially_Spliced_O	0	0	0	0	0	0	0	0	0	1	2	3	4	13	77	86	86	88	96	100	100	100	99	99	101	104	101	104	105	105	98	82	103	104	104	103	57	60	89	102	95	106	106	105	105	106	96	101	99
A8975C_Partially_Spliced_P	0	0	0	0	0	0	0	0	1	1	2	9	9	30	94	106	108	113	121	121	121	121	119	120	120	122	119	122	120	121	121	101	119	123	122	121	83	82	102	112	109	121	124	125	125	121	105	115	110
A8989T_Completely_Spliced_Q	0	0	0	0	0	0	0	1	1	8	14	41	47	112	396	449	453	484	516	522	522	522	513	509	516	521	512	526	517	526	520	433	514	525	519	521	316	312	453	491	470	522	518	528	524	526	460	504	487
A8989T_Completely_Spliced_R	0	0	0	0	0	0	0	1	4	34	52	124	151	340	1071	1230	1246	1308	1390	1405	1407	1408	1394	1375	1403	1417	1395	1426	1408	1423	1401	1174	1401	1424	1404	1407	829	818	1240	1323	1282	1424	1424	1445	1436	1420	1273	1374	1325
A8989T_Completely_Spliced_S	0	0	0	0	0	0	0	0	1	5	5	20	30	54	204	233	238	249	267	275	277	276	272	267	271	276	269	280	278	280	274	226	276	280	276	277	163	161	233	258	247	280	284	287	288	283	244	278	269
A8989T_Completely_Spliced_T	0	0	0	0	0	0	0	0	0	4	4	10	14	27	100	110	116	120	133	136	136	136	137	136	134	137	136	138	137	138	136	107	131	140	138	138	89	90	120	127	116	140	140	140	139	138	115	133	128
A8989T_Partially_Spliced_Q	0	0	0	0	0	0	0	0	0	2	4	14	20	60	208	235	240	248	264	267	267	267	261	262	267	272	270	274	271	273	269	220	262	272	266	265	170	172	218	251	234	273	271	274	271	269	230	255	251
A8989T_Partially_Spliced_R	0	0	0	0	0	0	0	0	2	8	17	60	71	159	585	654	659	703	735	742	744	744	731	715	741	746	742	753	741	752	744	594	729	751	745	743	473	469	624	700	665	753	747	759	761	755	659	735	710
A8989T_Partially_Spliced_S	0	0	0	0	0	0	0	0	0	3	6	18	18	42	140	162	164	174	188	194	194	194	194	193	189	195	190	193	192	195	192	152	196	195	193	195	120	121	161	176	173	195	193	197	196	197	168	192	181
A8989T_Partially_Spliced_T	0	0	0	0	0	0	0	0	0	1	2	10	11	18	65	77	76	84	94	95	95	95	95	94	95	95	94	95	93	94	91	79	93	95	94	92	55	56	76	90	87	96	97	96	95	96	84	86	83
c
	A8079G				A8975C				A8989T
	I	J	K	L	M	N	O	P	Q	R	S	T	Tri
Env/vpu	0.235714	0.227916	0.226667	0.258197	0.228601	0.203022	0.210863	0.238971	0.179856	0.20234	0.205941	0.193548	0.162235
Nef	0.407857	0.455158	0.444444	0.375	0.427975	0.438239	0.399361	0.371324	0.431655	0.445841	0.374257	0.447581	0.512997
US	0.102143	0.0869858	0.0977778	0.0963115	0.0991649	0.100526	0.108626	0.0735294	0.113909	0.109185	0.0990099	0.0725806	0.111144
Rev	0.005	0.00202293	0.00222222	0	0.00104384	0.00328515	0.00638978	0.0147059	0.00239808	0.00259965	0.0039604	0.00403226	0.00298775
Tat	0.0864286	0.0957519	0.0933333	0.106557	0.0897704	0.088042	0.111821	0.0698529	0.104317	0.0944541	0.106931	0.0725806	0.0950105
Vif	0.0792857	0.0768712	0.0844444	0.0819672	0.0772443	0.0801577	0.0830671	0.0992647	0.0923261	0.0827556	0.118812	0.129032	0.0666268
Vpr	0.0835714	0.0552933	0.0511111	0.0819672	0.0762004	0.086728	0.0798722	0.132353	0.0755396	0.062825	0.0910891	0.0806452	0.0489991
d
	A8079G				A8975C				A8989T							A8079G				A8975C				A8989T
Donor	I	J	K	L	M	N	O	P	Q	R	S	T	Tri		Acceptor	I	J	K	L	M	N	O	P	Q	R	S	T	Tri
D1	0.802508	0.818976	0.73913	0.743961	0.809651	0.870138	0.811111	0.688654	0.837669	0.845146	0.792545	0.692308	0.862724		A1	0.211912	0.24407	0.211462	0.169082	0.20286	0.244165	0.241667	0.200528	0.237253	0.228814	0.233387	0.189349	0.257015
D1c	0.0445141	0.056804	0.0434783	0.037037	0.0563003	0.0448833	0.0583333	0.0369393	0.0364204	0.048151	0.0307942	0.0414201	0.0657958		A1b	0.0137931	0.0205993	0.00592885	0.0112721	0.0134048	0.0173549	0.0194444	0.0131926	0.0145682	0.0127119	0.0162075	0.0147929	0.0166909
D2	0.115987	0.165418	0.110672	0.0901771	0.141197	0.183722	0.183333	0.121372	0.167534	0.161787	0.145867	0.106509	0.209603		A2	0.183072	0.174782	0.130435	0.165862	0.182306	0.211251	0.205556	0.197889	0.193548	0.181818	0.181524	0.127219	0.187954
D2b	0.00626959	0.00249688	0.00197628	0.00322061	0.00983021	0.005386	0.00833333	0.0211082	0.0062435	0.00577812	0.00810373	0.00295858	0.00810353		A3	0.0689655	0.0867665	0.0711462	0.0740741	0.0786416	0.0831837	0.102778	0.060686	0.094693	0.0862866	0.0923825	0.056213	0.0956701
D3	0.0827586	0.107366	0.0731225	0.0933977	0.112601	0.129862	0.133333	0.102902	0.12487	0.125963	0.105348	0.0680473	0.145743		A4c	0.00438871	0.00187266	0.00197628	0.00483092	0.00268097	0.000598444	0.00555556	0.00263852	0.00728408	0.00423729	0.00324149	0.00295858	0.00374939
D4	0.368025	0.416355	0.341897	0.309179	0.517426	0.558947	0.536111	0.37467	0.558793	0.565871	0.461912	0.434911	0.666425		A4a	0.0438871	0.0362047	0.0316206	0.0466989	0.0509383	0.05386	0.0611111	0.0343008	0.0551509	0.0570108	0.0388979	0.0295858	0.0509192
D4a	0.00689655	0.00873908	0.00197628	0.00644122	0.0151921	0.0137642	0.0111111	0.00263852	0.00832466	0.00847458	0.0145867	0.00295858	0.0152395		A4b	0.0413793	0.0424469	0.041502	0.0289855	0.0455764	0.0562537	0.0444444	0.0343008	0.0509886	0.0531587	0.0518639	0.0414201	0.0613208
D4b	0.00250784	0.0031211	0.00395257	0	0.00178731	0.00418911	0.00277778	0	0.00520291	0.0046225	0.00486224	0	0.00411224		A5	0.472727	0.526841	0.466403	0.433172	0.537087	0.550569	0.491667	0.416887	0.510926	0.549692	0.445705	0.440828	0.595428
															A5a	0.00877743	0.0118602	0.00395257	0.020934	0.0116175	0.0125673	0.0166667	0.00791557	0.00312175	0.00616333	0.0162075	0.00887574	0.0135462
															A5c	0	0.00062422	0	0	0.000893655	0.00119689	0.00277778	0	0	0.00115562	0.00162075	0	0.00181422
															A7	0.380564	0.433208	0.351779	0.328502	0.53798	0.579892	0.552778	0.379947	0.577523	0.584746	0.482982	0.43787	0.681422
[truncated: 5,000 more columns]
